# Supplementary material for: DNA Methylation Clusters and Their Relation to Cytogenetic Features in Pediatric AML
Source: Cancers (Basel). 2020 Oct 17;12(10):3024. doi: 10.3390/cancers12103024 (PMC7603219; doi:10.3390/cancers12103024)
Supplement: Supplementary file 1 [file cancers-12-03024-s001.zip]

Archive with 3 entries (2 files):
- cancers-962544-Supplementary/
- cancers-962544-Supplementary/cancers-962544-Supplementary .pdf
- cancers-962544-Supplementary/Table S1-S5.xlsx
