# Supplementary material for: DNA Methylation Clusters and Their Relation to Cytogenetic Features in Pediatric AML
Source: Cancers (Basel). 2020 Oct 17;12(10):3024. doi: 10.3390/cancers12103024 (PMC7603219; doi:10.3390/cancers12103024)
Supplement: Supplementary file 1 [file cancers-12-03024-s001.zip › cancers-962544-Supplementary/Table S1-S5.xlsx]

## Sheet: Supplementarty Table 1Ptcharc
Table S1. Summary of Patient characteristics (St. Jude AML02 cohort) that were included in the present study. Characteristics of patients that were part of the parent clinical trial but were not included in the present analysis is also shown.
Demographics	Level	Patient with both DNA Methyation and Gene-Expression (U133A) data available	Patient with only Gene-Expression (U133A) data available	Patient with only DNA Methyation data available	Patients Excluded due to unavailability of both DNA Methyation and Gene-Expression (U133A) data	P value
Treatment Arm	HDAC	70 (61.95%)	7 (6.19%)	11 (9.73%)	25 (22.12%)	0.0131
	LDAC	77 (65.81%)	11 (9.4%)	12 (10.26%)	17 (14.53%)
	Not Randomized	0 (0%)	0 (0%)	2 (100%)	0 (0%)
Gender	Female	69 (67.65%)	6 (5.88%)	8 (7.84%)	19 (18.63%)	0.426
	Male	78 (60%)	12 (9.23%)	17 (13.08%)	23 (17.69%)
Age Group	<10	72 (59.5%)	10 (8.26%)	12 (9.92%)	27 (22.31%)	0.3469
	>=10	75 (67.57%)	8 (7.21%)	13 (11.71%)	15 (13.51%)
Age (continuous)		10.17 (0.01 to 20.11)	9.02 (0.17 to 21.19)	10.26 (0.56 to 21.35)	4.36 (0.21 to 18.64)	0.0867
Provisional Risk	High	40 (52.63%)	4 (5.26%)	10 (13.16%)	22 (28.95%)	0.0134
	Low	51 (73.91%)	3 (4.35%)	5 (7.25%)	10 (14.49%)
	Standard	56 (64.37%)	11 (12.64%)	10 (11.49%)	10 (11.49%)
WBC Group	<50	102 (60%)	12 (7.06%)	18 (10.59%)	38 (22.35%)	0.0465
	>=50	45 (72.58%)	6 (9.68%)	7 (11.29%)	4 (6.45%)
WBC (continuous)		24.4 (0.01 to 513.6)	9.8 (0.28 to 141.6)	11 (1 to 409)	11.1 (0.02 to 148.1)	0.0489
Race	Black	25 (58.14%)	6 (13.95%)	4 (9.3%)	8 (18.6%)	0.4788
	Other	17 (68%)	1 (4%)	5 (20%)	2 (8%)
	Unknown	1 (50%)	0 (0%)	0 (0%)	1 (50%)
	White	104 (64.2%)	11 (6.79%)	16 (9.88%)	31 (19.14%)
Cytogenetic Group	1q23	20 (74.07%)	1 (3.7%)	3 (11.11%)	3 (11.11%)	0.0179
	Insuff	1 (16.67%)	0 (0%)	2 (33.33%)	3 (50%)
	inv (16)	20 (76.92%)	1 (3.85%)	2 (7.69%)	3 (11.54%)
	Miscell	40 (54.79%)	5 (6.85%)	7 (9.59%)	21 (28.77%)
	Normal	33 (62.26%)	9 (16.98%)	6 (11.32%)	5 (9.43%)
	t (8;21)	23 (74.19%)	1 (3.23%)	1 (3.23%)	6 (19.35%)
	t (9;11)	10 (62.5%)	1 (6.25%)	4 (25%)	1 (6.25%)
Day 22 MRD	Inevaluable	10 (50%)	2 (10%)	2 (10%)	6 (30%)	0.3873
	Negative	81 (62.31%)	10 (7.69%)	12 (9.23%)	27 (20.77%)
	Positive	56 (68.29%)	6 (7.32%)	11 (13.41%)	9 (10.98%)
Induction I Response		0 (0%)	0 (0%)	0 (0%)	2 (100%)	0.0823
	CR	115 (63.89%)	13 (7.22%)	18 (10%)	34 (18.89%)
	NR	15 (65.22%)	4 (17.39%)	2 (8.7%)	2 (8.7%)
	PR	17 (62.96%)	1 (3.7%)	5 (18.52%)	4 (14.81%)
Induction II Response		8 (53.33%)	0 (0%)	3 (20%)	4 (26.67%)	0.1112
	CR	133 (64.25%)	16 (7.73%)	20 (9.66%)	38 (18.36%)
	NR	0 (0%)	1 (50%)	1 (50%)	0 (0%)
	PR	6 (75%)	1 (12.5%)	1 (12.5%)	0 (0%)
Event-free Survival	5 years	0.61(0.04)	0.5(0.118)	0.474(0.101)	0.617(0.075)	0.5623
Overall Survival	5 years	0.73(0.037)	0.602(0.117)	0.589(0.1)	0.693(0.076)	0.4574

## Sheet: Supplementary Table 2
Table S2. Five hundred CpG sites that defined 7 methylation groups in an unsupervise bootstrap clustering analysis in AML patients
IlmnID	CHR	MAPINFO	UCSC_RefGene_Name	Closest_TSS_gene_name	row.dip	median_meth_A	median_meth_B	median_meth_C	median_meth_D	median_meth_E	median_meth_F	median_meth_O
cg17746638	CHR16	18478530		DQ596229	0.127933	1.91845	0.367931	-0.905464	0.0183565	1.17723	-0.328494	0.928961
cg06379361	CHR12	120755460		PLA2G1B	0.12708	-1.52491	-0.117927	-1.19344	1.09455	0.554757	0.729108	0.0918181
cg00456343	CHR10	49348564		AK309922	0.122776	3.53838	0.692491	3.53231	3.955	3.21563	0.756122	4.08007
cg16866567	CHR08	38759261	PLEKHA2	PLEKHA2	0.118417	-2.57766	-2.17934	-4.79378	-3.04713	-4.45127	-4.9426	-2.32081
cg18938907	CHR01	110230456	GSTM1	GSTM1	0.112623	-5.00293	-2.50659	-5.10493	-2.23052	-4.91866	-2.22045	-3.5024
cg11502198	CHR06	26597334	ABT1	ABT1	0.110998	-3.8912	-5.62706	-5.42962	-5.50031	-5.45536	-5.2869	-4.89673
cg01156747	CHR07	120659		AK024243	0.110355	1.67687	-0.982284	1.90501	-1.23693	-1.01461	0.448505	-1.35801
cg16423285	CHR20	60520624		MIR1257	0.102683	-2.07799	0.11831	0.34929	0.843998	-1.93322	-1.75802	0.667582
cg13661397	CHR10	5454459	NET1	NET1	0.0988204	-1.70678	-2.0386	-1.31201	-3.68753	-1.2868	-1.54725	-1.09778
cg19236675	CHR07	76624761	PMS2L11	DTX2P1-UPK3BP1-PMS2P11	0.0961753	2.24379	1.35792	4.45913	1.39125	1.77976	1.73917	1.81775
cg15577010	CHR02	232395273	NMUR1	NMUR1	0.0926224	-1.50453	-1.67718	0.773853	-1.47042	-1.4992	1.36484	0.410235
cg15544633	CHR02	99771531	LIPT1;TSGA10	LIPT1	0.0914078	-5.43106	-5.25971	-5.68255	-5.56055	-4.88243	-5.46634	-5.31272
cg20474370	CHR05	67584297	PIK3R1	PIK3R1	0.0893963	-6.97759	-6.85229	-4.42419	-3.2002	-1.35841	-2.25904	-3.94477
cg12856521	CHR11	46389249	DGKZ	DGKZ	0.0879884	-1.61241	-3.04248	-1.40141	-2.84831	-2.93818	-3.28178	-2.27619
cg25195415	CHR05	67584194	PIK3R1	PIK3R1	0.0859282	-6.33348	-6.25568	-4.35217	-3.19369	-0.984881	-1.90361	-2.66066
cg05176970	CHR17	724273	NXN	NXN	0.085864	1.99698	2.51114	4.17276	2.43203	3.60993	3.37874	2.04501
cg20381372	CHR19	36801408	LOC100134317	LOC100134317	0.0850758	-0.416028	-1.01202	-3.38263	-3.75179	-0.541153	-0.368913	0.0854168
cg13312387	CHR02	232395300	NMUR1	NMUR1	0.083632	-1.7128	-1.75052	0.349567	-1.4228	-1.3823	0.752557	0.645587
cg21482265	CHR02	113992762	PAX8;LOC440839;LOC654433	LOC654433	0.080725	4.36074	3.51931	2.63555	3.25069	2.88723	3.887	3.09303
cg10832239	CHR14	106183770		epsilon IgE	0.0803465	4.37115	4.06454	4.54054	4.02812	3.99536	3.94059	4.61383
cg25831233	CHR07	102119529	POLR2J	POLR2J	0.0793164	-6.35809	-6.35075	-4.46633	-6.33071	-6.19138	-6.21289	-5.18469
cg14150973	CHR19	40950431	SERTAD3	SERTAD3	0.0791388	-4.98406	-5.10456	-5.2592	-5.03075	-5.22299	-5.1129	-5.21216
cg19228034	CHR07	92672812		SAMD9	0.0785923	-1.76126	-1.78709	0.708695	-0.764305	0.542058	-1.8646	0.453491
cg23804921	CHR15	30861172		DQ575576	0.0763934	1.9757	4.02795	4.62748	2.16068	4.34384	3.94324	1.50772
cg22956237	CHR03	49727322	MST1;RNF123	RNF123	0.07573	-4.56154	-3.49141	-4.86429	-3.88285	-4.09066	-4.6312	-4.7075
cg25243082	CHR04	40267141		RHOH	0.0756427	-3.43144	-2.33352	-1.71556	-2.57231	-2.62239	-0.973866	-3.60054
cg21781828	CHR05	79286897	MTX3	AX746944	0.0756209	-3.39693	-5.99598	-1.12041	-5.0071	-1.53006	-1.77536	-1.2978
cg16808927	CHR16	710921	WDR90	WDR90	0.0748061	-5.66686	-5.48197	-0.578548	-4.42311	-2.89985	-6.05065	-1.98234
cg22240348	CHR21	46975805		SLC19A1	0.0746721	-5.31228	-6.3843	-6.52529	-3.1265	-3.44438	-6.37559	-3.44394
cg11197101	CHR01	33219998	KIAA1522	KIAA1522	0.0744024	-3.31705	-7.50749	-2.43853	-4.05668	-2.18272	-6.00415	-2.80976
cg00727777	CHR08	2337813		BC045738	0.0738329	-0.78138	-0.566083	0.17126	-0.122116	-0.289374	-0.199608	0.445071
cg05653481	CHR11	67568593	LOC645332	FAM86C2P	0.0730533	2.89658	2.59431	1.54685	2.70346	2.64926	2.6969	2.83498
cg03098814	CHR06	24911308	FAM65B	FAM65B	0.0707582	-6.16715	-7.7577	-4.86145	-4.78869	-2.01408	-2.53336	-4.04835
cg19078123	CHR17	2917358	RAP1GAP2	OR1D5	0.0707309	3.9688	2.89162	4.31137	2.84198	3.09196	2.59254	4.14686
cg18761994	CHR06	24911326	FAM65B	FAM65B	0.0706598	-5.09769	-6.33202	-3.97908	-3.82809	-1.21518	-1.83633	-3.43783
cg15611600	CHR13	45563400	KIAA1704;NUFIP1	NUFIP1	0.069961	-3.99331	-4.53233	-4.82515	-5.09771	-3.66568	-4.22069	-3.85698
cg09397359	CHR03	48694673	CELSR3	CELSR3	0.0698811	0.0333138	0.204753	0.00504894	-0.348817	1.93251	0.280139	2.02397
cg24790356	CHR06	97914069		MIR548H3	0.0698	0.00922756	-1.56293	-1.20534	-0.282693	-0.207867	0.0694068	-0.880861
cg26748794	CHR16	88804051	FAM38A	PIEZO1	0.0697318	-1.83103	-4.16243	-1.9766	-3.23635	-1.81317	-4.25032	-2.84788
cg12781794	CHR11	118505740	PHLDB1	PHLDB1	0.069617	1.59096	1.34814	0.741496	0.118018	2.42058	0.628939	1.28055
cg16218221	CHR02	208576609	CCNYL1	CCNYL1	0.0692945	-2.04358	-1.22077	-2.27437	-1.62161	-1.6075	-2.02899	-1.97841
cg26981746	CHR06	32490012	HLA-DRB5	HLA-DRB5	0.0691467	-0.991145	-0.972114	-0.713807	-0.844442	-1.02767	-0.308358	-1.16059
cg23476877	CHR05	176543964		NSD1	0.0691466	-3.60339	-3.81091	0.136564	-3.90469	-0.132448	-3.46152	-2.25204
cg19936032	CHR06	24911414	FAM65B	FAM65B	0.0690526	-4.62114	-5.77468	-4.09007	-4.05635	-1.2191	-2.04	-3.24627
cg09549987	CHR08	7320532	SPAG11B	SPAG11B	0.0689656	2.7066	2.66136	2.20478	3.37724	2.85797	2.42518	3.61444
cg05368740	CHR19	36246882	HSPB6	AJ278121	0.0686757	-4.91359	-5.33956	-0.451259	-2.27975	-0.346054	-2.66314	-2.16184
cg05608159	CHR05	67584104	PIK3R1	PIK3R1	0.0683642	-6.18605	-6.13878	-4.45478	-3.03827	-1.04673	-2.08441	-2.97898
cg03957420	CHR08	19468555	CSGALNACT1	CSGALNACT1	0.0681357	2.82314	2.39858	2.03738	2.47606	2.66937	2.55395	2.49591
cg19083407	CHR02	113993142	PAX8;LOC440839;LOC654433	DKFZp686E10196	0.0678379	3.21089	3.35051	2.65844	3.36154	2.96087	3.65638	2.72995
cg12492938	CHR12	114025383		LHX5	0.0675931	-0.732585	-0.231429	1.11776	-0.680317	0.0700314	1.24112	-0.196461
cg12884422	CHR11	5830030		OR52N2	0.0670586	-0.229022	-0.889517	-0.709162	-1.80082	-1.92027	-2.16474	-2.58847
cg12717203	CHR04	124342	ZNF718	ZNF718	0.0668473	1.03257	0.147477	3.27401	3.60198	3.06442	-0.522178	0.257546
cg23677291	CHR11	56923527		LRRC55	0.0664774	-2.45389	-2.2674	-3.08564	-2.88156	-1.27519	-2.69304	-2.13157
cg03395511	CHR06	291903	DUSP22	DUSP22	0.0662215	-3.00689	-2.83561	-6.26297	-3.42988	-2.95784	-2.93311	-2.90616
cg02915015	CHR06	24911329	FAM65B	FAM65B	0.066106	-5.02531	-6.39898	-3.72774	-3.75122	-1.27981	-1.7417	-3.32077
cg05973840	CHR06	29761044	HCG4	HCG4	0.0660139	0.851291	0.978609	1.14536	0.762463	0.812117	1.37172	1.03137
cg27503950	CHR06	160024002		Mir_633	0.0654596	0.522431	0.092756	0.018464	0.548276	-0.356344	1.11472	1.23612
cg04779428	CHR20	57463355	GNAS	GNAS	0.0648231	0.943528	-0.19993	1.29487	0.669352	1.17571	0.40376	0.693839
cg10665321	CHR19	19221392	SLC25A42	SLC25A42	0.0641161	-6.03286	-6.69045	-2.82896	-3.51943	-2.29365	-7.31239	-3.32154
cg20300129	CHR06	35058181	ANKS1A	TCP11	0.0640601	1.50803	6.37234	5.86651	5.94185	1.62499	2.74279	5.86366
cg27084028	CHR07	6836436	RSPH10B;RSPH10B2	CCZ1B	0.0635329	0.0261909	-0.327201	0.162445	-0.588583	-0.0120568	0.0837987	0.570638
cg04917181	CHR08	98290229	TSPYL5	TSPYL5	0.0635239	-5.67658	-9.15353	-4.31871	-8.6479	-4.53658	-4.41142	-3.43251
cg11034911	CHR10	65733575		REEP3	0.0634596	-1.26653	-1.25162	0.529713	-1.36638	0.102475	0.283613	-1.61198
cg18749015	CHR06	45631363		RUNX2	0.063451	-7.46095	-8.10956	-3.38182	-4.2634	-2.53663	-8.049	-3.23751
cg23853861	CHR06	10720455		TMEM14C	0.0632668	-0.155164	0.0377937	-0.995727	0.282526	0.219972	-1.19013	0.185407
cg13989664	CHR12	126374295		LOC400084	0.0630334	-1.08248	-1.14556	-0.734397	-1.14379	-0.619364	0.334986	-1.37449
cg18573327	CHR12	115123875		TBX3	0.0628626	-3.70215	-4.00421	-1.45632	-4.11254	-2.30413	-2.03895	-1.7602
cg03287299	CHR20	5485245	LOC149837	LOC149837	0.0626968	-2.92866	-2.39698	-0.0446176	-3.28971	-2.94295	-3.33046	-1.59089
cg08481491	CHR03	125900108	ALDH1L1	ALDH1L1	0.0626415	-0.0752095	-1.01536	1.06476	-0.369183	0.519593	0.678543	-0.0880857
cg17740434	CHR02	179388064	MIR548N	LOC100506866	0.0625938	-1.02541	-0.775784	-2.29787	-1.6625	-1.58184	-1.33486	-2.04837
cg16254394	CHR14	80678065	DIO2	DIO2	0.0625323	-1.37008	-2.67273	-1.08329	-1.48308	-1.84791	-1.38983	-2.52946
cg23903465	CHR06	24911334	FAM65B	FAM65B	0.0619989	-5.49754	-6.71526	-4.21284	-4.08726	-1.75964	-2.05655	-3.95942
cg19556774	CHR12	8025640	SLC2A14	AY455283	0.0619398	-5.77884	-5.89561	-1.50725	-5.47223	-2.38179	-6.19492	-3.65699
cg21436544	CHR01	95249289		BC030750	0.0619033	3.04606	0.197494	2.63005	-1.18027	-0.937881	3.39737	3.3938
cg14291650	CHR15	65325589		MTFMT	0.0617138	-2.50102	-2.73692	-1.69841	-3.11487	-2.91732	-3.46171	-3.02545
cg20446948	CHR11	15963167		SnoMBII_202	0.0616141	-0.998181	-1.90269	-0.495956	-0.276566	-0.240464	0.422353	0.246697
cg27234067	CHR11	32460799	WIT1	WT1	0.0614377	1.92507	-2.07373	1.5632	1.77336	1.99097	-1.67483	-0.828286
cg10522770	CHR07	158646253		WDR60	0.0612829	2.89715	-0.250783	2.09853	-1.52182	-0.64425	3.53932	3.66904
cg12977772	CHR05	72714340		FOXD1	0.0612047	-0.749255	-1.1628	-0.867044	-1.68096	-1.06432	-1.39226	0.797034
cg20152309	CHR10	36054255		FW312330	0.0610267	-1.47846	-1.79474	0.579143	0.543117	0.314304	-2.13159	0.315869
cg02153490	CHR06	134215661	TCF21	AX747860	0.0609492	-1.24208	-2.06149	-0.71016	-1.43071	-2.6701	-2.38781	-1.75117
cg25712567	CHR04	715872	PCGF3	PCGF3	0.0608947	0.0767707	3.8145	3.84777	1.54042	0.10332	-0.406686	4.05027
cg07281879	CHR11	32459626	WIT1	WT1	0.0605924	1.42765	-2.51997	2.01358	1.7198	2.36652	-1.68333	-1.72598
cg24299306	CHR12	10096152		CLEC12A	0.0604779	-0.306259	0.191945	1.28551	-0.53567	0.518053	-0.335676	1.00316
cg20318166	CHR15	85360664	ALPK3	ALPK3	0.0603739	-6.14946	-6.42837	-0.95007	-3.6523	-1.28985	-6.19951	-1.57983
cg26109510	CHR02	70408459	C2orf42	C2orf42	0.060339	0.626508	0.970861	0.589335	0.121156	-2.65717	-3.20729	-1.28146
cg23014487	CHR01	20669407	VWA5B1	VWA5B1	0.0601912	-0.506083	-1.09862	0.382162	-1.72357	-0.0613628	-0.0726287	-1.08751
cg00397910	CHR08	80522577	STMN2	STMN2	0.0597814	-1.27928	-1.47798	-1.43884	-0.341947	-1.58561	0.132432	0.296188
cg13475915	CHR03	107416718	BBX	BBX	0.0597329	1.40801	1.55339	1.04874	2.54804	2.87296	1.24428	0.874494
cg08254200	CHR12	113229804	RPH3A	RPH3A	0.0596729	1.37024	0.462987	1.04364	2.01406	0.833508	1.7512	2.09444
cg13154925	CHR08	41158676	SFRP1	SFRP1	0.0595578	0.241641	0.0109301	1.61438	-0.497115	1.31089	-0.194757	0.16439
cg08944170	CHR01	248100614	OR2L13	OR2L13	0.0594709	-5.91541	-4.26056	-6.53261	-6.00513	-4.96938	-5.39405	-5.6046
cg06433816	CHR09	140311437	EXD3	EXD3	0.0593856	-0.226496	-1.1701	0.268135	-1.45726	-1.65021	-1.0029	0.4014
cg07578618	CHR11	1968453	MRPL23	MRPL23	0.0593712	-4.65231	-4.38243	-3.07125	-4.32634	-4.40606	-4.38766	-4.21691
cg10216820	CHR12	72332539	TPH2	TPH2	0.0593481	0.19606	-0.159693	-1.70544	-1.1252	0.228849	0.244082	-0.752923
cg07110043	CHR01	31846397	FABP3	FABP3	0.0591917	-4.54598	-4.57712	-4.32202	-4.42577	-4.69501	-4.79098	-4.35934
cg17081027	CHR01	223566447	C1orf65	C1orf65	0.0590846	0.543543	0.469066	0.561005	0.783849	1.87269	2.35518	2.72178
cg11935021	CHR04	110223795	COL25A1	COL25A1	0.0589924	-3.38777	-5.50352	-3.82865	-5.37146	-3.2024	-2.58999	-2.13779
cg09359103	CHR01	154839909	KCNN3	KCNN3	0.0589432	-1.16265	-1.14872	-0.633522	0.477607	0.782614	-0.971316	1.15876
cg06322601	CHR07	102330635		RASA4	0.0589197	-6.5968	-6.94173	-3.16215	-7.17824	-4.93061	-7.12473	-7.61853
cg02210151	CHR10	123356041	FGFR2	FGFR2	0.0588692	0.0481852	-0.265192	0.967223	0.0200283	1.16855	0.458324	0.27156
cg11530693	CHR01	120165357	ZNF697	LOC644242	0.0587484	-1.37782	0.730609	0.693886	0.236483	-1.64292	-2.21044	-0.341773
cg00078996	CHR12	132293329		MMP17	0.0587393	2.07492	2.34865	4.12839	3.9436	3.71764	3.88705	3.38485
cg10635122	CHR19	52391090	ZNF577	ZNF577	0.0586732	-4.85845	-4.08961	-1.23254	-2.83155	-3.31556	-4.9769	-2.899
cg01368230	CHR09	34628025	ARID3C	ARID3C	0.0585684	-1.48306	-1.29055	0.233001	-0.073884	-0.0640157	-1.24846	-0.347226
cg19841005	CHR19	3687854	PIP5K1C	PIP5K1C	0.0585455	-2.13525	0.153158	1.32849	0.600935	1.81217	-2.1553	-1.46681
cg05202985	CHR12	114926138		7SK	0.0585377	3.72303	2.3373	1.76806	2.65672	3.40713	4.03091	3.82834
cg05022105	CHR11	32460980	WIT1	WT1	0.0583099	2.62063	-1.62751	2.54506	2.12661	2.52619	-0.686682	0.794297
cg02486855	CHR15	67356942	SMAD3	SMAD3	0.0582195	-1.23828	-2.79365	0.108324	-0.756695	0.242994	-1.67032	-2.64667
cg11624728	CHR03	170304760	SLC7A14	SLC7A14	0.0581444	1.5341	0.479768	1.50245	0.351846	1.05662	1.76072	2.12657
cg18376692	CHR01	48452465		LOC388630	0.0580917	-0.451646	-1.46636	0.49487	-0.016044	-0.174915	0.306543	0.698825
cg17741809	CHR10	90985055	LIPA	LIPA	0.0579807	-0.423945	-0.897889	0.759617	-1.51071	-0.0799126	0.0445455	0.339206
cg20276677	CHR07	34697855	NPSR1	NPSR1	0.0579465	2.77428	1.24326	3.30283	2.81508	2.45667	3.06514	1.12043
cg18887096	CHR02	219472410	PLCD4	PLCD4	0.0577686	-1.66404	-1.7431	-1.4879	-0.703274	-0.304313	-1.78528	-1.82381
cg02272859	CHR04	25656514	SLC34A2	SLC34A2	0.0577218	2.22674	1.40375	2.96763	2.46343	2.64435	2.82588	2.31422
cg01040533	CHR10	71339886		NEUROG3	0.0576641	-1.70044	-1.42815	0.452579	-0.616108	0.0560111	0.0196514	-0.270513
cg00785941	CHR01	248100591	OR2L13	OR2L13	0.0576089	-4.8362	-3.00755	-5.05295	-4.68328	-4.17312	-4.66432	-4.39967
cg11408952	CHR13	48892244	RB1	RB1	0.0575769	1.76365	0.0517686	2.39619	0.796586	1.96253	-0.698007	1.55781
cg02296564	CHR16	2867051	PRSS21	PRSS21	0.0575474	0.123155	-0.460911	0.697908	-0.58043	-1.00868	-0.954513	-1.12649
cg16338278	CHR11	67432957	ALDH3B2	ALDH3B2	0.0574788	2.5773	2.17761	2.96721	1.89505	2.36735	2.9344	2.72946
cg13963891	CHR15	28343577	OCA2	OCA2	0.057423	0.777117	-0.515694	-0.310175	-0.534666	1.07746	1.23814	-0.325754
cg13019844	CHR06	170589897		DLL1	0.05727	1.02404	0.314992	-0.105427	0.764065	0.725762	-0.334953	0.819895
cg05280794	CHR17	1040653	ABR	ABR	0.0572558	4.9288	4.6391	4.91915	4.93798	4.65558	4.91876	3.46954
cg18758796	CHR05	131593413	PDLIM4	PDLIM4	0.0572265	-6.2388	-7.09355	-2.10875	-4.5577	-2.13279	-4.6261	-2.01731
cg22355889	CHR11	107461585	ELMOD1;LOC643923	ELMOD1	0.0571975	-5.00739	-5.67154	-3.70611	-3.91881	-4.68055	-4.84928	-3.03902
cg26089827	CHR12	132116780		SFSWAP	0.057196	4.17509	1.98165	4.05879	2.49807	3.67272	1.98609	4.61365
cg12695707	CHR19	15121333	CCDC105	SLC1A6	0.0571252	-0.704029	-1.96609	-0.327612	-1.98578	-0.401771	0.0281611	-0.244413
cg09836921	CHR16	1582320	IFT140	TMEM204	0.0570736	-3.31497	-0.223639	0.522081	0.299173	0.279009	-3.22371	0.124437
cg07210840	CHR20	1927816		AK090681	0.0570647	-6.09066	-7.21151	-1.28006	-2.85327	-1.98273	-3.04834	-4.75188
cg08779649	CHR13	50194554		ARL11	0.0569783	-0.204637	-0.175664	-0.708127	-1.20097	-0.492576	-0.213519	-0.154118
cg23121615	CHR08	144176359		C8orf31	0.0569621	0.731332	1.25838	1.48805	2.12062	1.43096	2.23214	2.27701
cg02950812	CHR11	114831271		FAM55B	0.0569102	1.00769	0.014467	1.1087	1.01536	-0.185875	0.816143	-0.404652
cg16446346	CHR13	114821424	RASA3	RASA3	0.0568441	4.43857	1.32527	4.65601	0.456592	0.731301	1.10063	4.5056
cg04588708	CHR16	811078	MSLN	MSLN	0.0567983	-0.0903244	-0.0276051	3.3106	1.76842	2.20495	1.76654	2.76137
cg10070864	CHR15	57664490		CGNL1	0.0567911	-0.769031	0.129216	0.363573	-0.511685	0.314911	0.465292	1.32038
cg07064495	CHR18	29304111		MCART2	0.0567892	-1.3217	-0.434959	1.69863	-1.4085	0.172325	-0.767155	-0.323907
cg16522260	CHR11	114958426		CADM1	0.0567853	1.06337	0.0502527	1.91372	0.183486	1.0142	1.68807	1.57755
cg24119225	CHR05	140344483	PCDHA7;PCDHAC2;PCDHA12;PCDHA6;PCDHA10;PCDHA4;PCDHA11;PCDHA8;PCDHA1;PCDHA2;PCDHA9;PCDHA13;PCDHA5;PCDHAC1;PCDHA3	PCDHAC2	0.0566297	-0.185785	-1.34811	-1.22862	-0.671115	-0.5499	-0.244651	-0.379036
cg13754720	CHR09	98274853	PTCH1	PTCH1	0.0565375	0.941981	-0.775294	0.540567	-0.00810386	0.374781	1.5461	1.03479
cg11269599	CHR19	52391304	ZNF577	ZNF577	0.0565346	-4.62777	-4.21029	-0.534212	-1.88342	-2.59431	-4.98349	-2.25233
cg21077636	CHR05	37209182	C5orf42	C5orf42	0.0563213	2.20467	1.72407	2.82226	1.51017	2.68621	2.72448	1.99216
cg07629776	CHR10	13972210	FRMD4A	FRMD4A	0.0563046	-0.986243	-1.91746	-1.75517	-2.52913	-1.72307	-1.95888	-3.56945
cg11302945	CHR12	115133159		TBX3	0.0562438	-2.89357	-2.53022	-2.88869	-2.4747	-2.69072	-2.73974	-2.92341
cg22496339	CHR02	162101262		AK027541	0.0562383	-2.29546	-2.16594	-2.27587	-2.04826	-2.10787	-1.97416	-2.42527
cg23903701	CHR07	1435100		MICALL2	0.0561852	0.70848	-0.233635	1.047	-1.54292	-0.447154	-1.31144	0.933994
cg14868747	CHR11	44331978	ALX4	ALX4	0.0561468	-4.02135	-3.81766	-1.04278	-3.06151	-1.49151	-3.79733	-1.43215
cg13944507	CHR12	10096112		CLEC12A	0.0561465	0.378279	0.580466	1.05569	-0.00194234	1.0307	0.132484	1.50374
cg03942265	CHR15	76005194	CSPG4	CSPG4	0.0561048	-6.75122	-7.72698	-2.21363	-4.00825	-2.22518	-6.98371	-1.74479
cg19651757	CHR12	10096118		CLEC12A	0.0560681	0.0454873	0.39932	1.24681	-0.264164	0.981319	-0.140899	1.08091
cg27073142	CHR15	45314933	SORD	SORD	0.0560489	-0.531454	-0.565968	0.88763	-0.058675	-1.15427	-1.82209	0.625701
cg06153467	CHR16	29647520		SLC7A5P1	0.0560465	2.39276	2.39583	4.68755	4.29954	3.73641	1.15206	1.92897
cg14482569	CHR11	130185651	ZBTB44	ZBTB44	0.0560313	0.525012	-0.898217	1.30683	1.13506	1.39116	-1.09987	0.156535
cg15685672	CHR05	95298307	ELL2	ELL2	0.0560207	0.117577	-0.91368	-0.954506	-0.832991	0.714646	1.10895	0.79788
cg00356183	CHR07	751833	PRKAR1B	PRKAR1B	0.0559554	-7.13364	-7.21421	-2.26343	-4.67151	-2.16217	-3.61567	-3.75014
cg24533989	CHR04	42659536	ATP8A1	ATP8A1	0.0558967	-2.4519	-2.43043	0.0433053	-2.58589	-2.41073	-2.45964	-2.68024
cg18161956	CHR12	115112626	TBX3	TBX3	0.055838	0.368954	0.490326	1.28967	0.529986	1.16963	1.71209	0.985434
cg27518014	CHR07	62859535	LOC100287834	LOC100287834	0.0557416	2.68828	2.91214	3.23755	2.70934	3.02192	3.1296	3.34939
cg24496847	CHR20	31045114	C20orf112	C20orf112	0.0557251	-2.67682	-2.41424	0.895731	-0.498927	0.649313	-3.24276	0.459938
cg16919449	CHR10	36054185		FW312330	0.0557046	-1.05713	-0.667969	1.75233	1.12284	0.787208	-1.42524	0.892475
cg12204732	CHR10	128994605	DOCK1;FAM196A	FAM196A	0.0554588	-6.28149	-5.90551	-3.41439	-6.33846	-3.03812	-2.56624	-2.35016
cg02058483	CHR11	35442918		SLC1A2	0.0554305	2.63017	2.58966	4.11908	2.0976	3.61395	2.16192	2.04652
cg17021949	CHR02	6589760		LINC00487	0.0554182	3.05786	1.87267	2.08796	2.29968	1.32031	3.20489	2.0606
cg13390332	CHR17	78971641	CHMP6	AF258550	0.0552916	1.18649	4.55439	4.38731	2.1066	1.63527	1.86182	4.71471
cg20464719	CHR19	17889512	FCHO1	FCHO1	0.0552559	-4.16707	-5.04767	-0.285032	-2.25421	-0.0446211	-3.89606	-0.302676
cg21173803	CHR22	27299879		AK055980	0.0552475	-1.62589	-1.23302	0.378088	-0.524441	-0.339129	-1.24887	-0.519801
cg10989862	CHR07	62809331	LOC100287834;LOC100287704	LOC100287704	0.0552141	4.43428	4.41657	4.50354	4.21208	4.45568	4.84826	5.06088
cg02961707	CHR19	7927974	EVI5L	FLJ22184	0.0552017	-3.32498	-2.9216	2.12117	1.42764	2.11635	-1.61744	2.11287
cg24209528	CHR02	45239493		SIX2	0.0551965	-2.30087	-2.47745	-0.138463	-1.24158	-0.571713	-1.8731	0.43845
cg02377690	CHR06	37400392	FTSJD2	FTSJD2	0.0551492	0.569833	0.884098	2.69465	1.7356	2.65301	2.52245	2.2346
cg03735012	CHR19	55964092		ISOC2	0.0550735	-5.81956	-5.98109	-1.53334	-5.80322	-1.29747	-5.71931	-3.50709
cg08207377	CHR19	19281140	LOC729991-MEF2B;MEF2B	MEF2B	0.0550558	-7.48255	-7.79378	-1.99174	-4.14183	-2.12788	-7.5738	-7.5561
cg22865562	CHR11	17738031		MYOD1	0.0550516	-2.08743	-1.73102	-1.06698	-1.96973	-1.6486	-1.16423	-2.66278
cg26139606	CHR13	44990002		BC025370	0.0550449	1.22772	4.72618	2.29255	3.21992	2.12838	0.211294	1.88775
cg24439315	CHR19	51067388	LRRC4B	LRRC4B	0.0549471	0.764705	-0.757563	0.940332	-0.674558	-0.559269	-0.279164	1.15636
cg02305289	CHR16	51578996		7SK	0.0548773	-0.282179	1.5655	1.7923	-0.246008	0.160948	2.03609	1.54694
cg07617246	CHR15	65715951	IGDCC4	IGDCC4	0.0548632	0.340059	-0.456692	0.580545	-0.616502	0.861425	1.0516	0.66284
cg04415610	CHR13	36432082	MIR548F5;DCLK1	DCLK1	0.0547656	2.3304	1.78752	3.03524	1.52315	1.19994	2.74047	3.31607
cg15728256	CHR01	40254184	BMP8B	BMP8B	0.0547508	-3.52267	-6.12342	-1.91284	-5.04216	-2.189	-1.99473	-1.50611
cg11594833	CHR12	54444985	HOXC4	HOXC4	0.0547444	-3.03893	-2.98335	-0.663797	-2.98073	-2.82815	-2.94196	-0.93585
cg10536151	CHR11	17758285	KCNC1	KCNC1	0.0547189	-0.379303	-0.405023	0.923	0.368155	0.539794	0.613343	1.42789
cg11665991	CHR01	50893469		DMRTA2	0.0546982	-1.82697	-3.61633	-0.103266	-1.75835	-1.24038	-0.778311	-0.334228
cg04239558	CHR02	103089729	SLC9A4	SLC9A4	0.0546342	-2.67302	-1.77395	-0.636349	-2.63857	-1.91773	-1.64328	-2.61052
cg11805138	CHR06	31148332		PSORS1C3	0.0545881	2.19882	2.13183	4.16752	2.99821	1.97769	3.77862	1.84854
cg04455646	CHR03	10206344	IRAK2	IRAK2	0.0545221	-2.77715	-2.62724	-1.8103	-2.42957	-1.16945	-2.91371	-0.961951
cg15309421	CHR10	23479410		PTF1A	0.0544814	-4.34111	-4.13367	-1.57241	-3.59341	-4.006	-3.72541	-1.87989
cg01654312	CHR01	205781871	SLC41A1	SLC41A1	0.0544685	-0.931435	-2.05604	-1.08283	-0.46543	1.17492	0.0374419	-0.36801
cg15174294	CHR19	21265264	ZNF714	ZNF714	0.0541347	-3.1898	-3.26536	-1.30534	-3.40191	-3.19376	-3.45296	-1.9071
cg06484572	CHR06	41605494	MDFI	MDFI	0.0540783	-5.09257	-4.95297	-0.336388	-2.32055	-0.831972	-2.80902	-2.4139
cg05025211	CHR09	138554641	LCN9	LCN9	0.0540369	2.49914	1.65364	2.91925	1.04271	2.42065	2.57168	2.05636
cg05274323	CHR04	4386745	D4S234E	D4S234E	0.0540305	-1.1226	-0.481371	1.253	-0.446015	0.128351	-1.17096	0.121408
cg00191853	CHR08	101177733	SPAG1	SPAG1	0.0539558	0.422689	0.927639	0.876462	1.35792	-0.236558	1.01228	0.872578
cg17557766	CHR06	10420696	TFAP2A	TFAP2A	0.0539458	-2.48435	-2.73925	-0.302232	-2.8139	-1.16366	-2.03627	-0.575515
cg21550016	CHR02	113992930	PAX8;LOC440839;LOC654433	LOC654433	0.0538449	4.38296	4.35592	3.66921	4.64505	3.93448	6.0206	4.62995
cg21583957	CHR03	156782951		LOC100498859	0.053837	2.78697	2.29048	3.69336	2.93885	3.33446	3.58889	3.44308
cg00712409	CHR01	33358057	HPCA	HPCA	0.0538236	1.2681	-0.31155	-0.257522	0.845652	1.19251	-0.488535	1.01577
cg03489492	CHR19	7699751	PCP2	PCP2	0.0537988	0.422005	-0.547073	1.28777	0.732351	0.625678	1.17974	1.39666
cg02916332	CHR07	27183591	HOXA5	HOXA5	0.0537724	0.114849	-0.566251	2.4128	1.14833	1.96093	0.443142	2.14711
cg10825471	CHR10	134122566	STK32C	STK32C	0.0536949	-0.600374	-1.88244	1.28779	-0.202365	1.03687	-1.52171	1.12336
cg16306633	CHR07	148769220	ZNF786	ZNF786	0.0536805	0.339408	0.0438984	1.94387	1.45941	1.64508	0.308384	1.83064
cg10604040	CHR11	65559109	OVOL1	OVOL1	0.0536802	0.601833	-0.394187	-0.222221	-0.577493	-0.452026	-0.787208	-0.658389
cg08550407	CHR19	15724798	CYP4F8	CYP4F8	0.0535435	-0.225747	0.631092	-0.566232	1.43769	0.989971	-0.00616487	0.103883
cg21199406	CHR05	76250201	CRHBP	CRHBP	0.0535331	-6.20981	-6.20706	-1.65201	-6.23121	-2.31136	-2.50634	-2.51468
cg04778125	CHR14	104721657		KIF26A	0.0534864	0.638375	-0.137934	1.64797	0.0503354	0.20551	1.5865	0.550066
cg08259506	CHR10	11937255		LOC219731	0.053485	-1.81639	1.97631	2.11422	-1.5166	0.633476	-3.58298	-0.0424551
cg22352078	CHR08	41424982		AGPAT6	0.0531779	-5.11866	-5.46898	-0.70714	-3.96826	-2.38664	-1.9381	-1.45132
cg21210690	CHR11	117314243	DSCAML1	CEP164	0.0531676	-2.14876	-2.27041	-0.849376	-2.14068	-1.67858	-2.77058	-2.90668
cg15149655	CHR02	98703698	VWA3B	VWA3B	0.0531386	-2.89477	-6.20826	-0.310481	-2.44607	-0.417931	-1.86829	-1.05231
cg00089821	CHR06	170807096		PSMB1	0.0531133	-3.89821	-3.37284	-2.34651	-1.77549	-1.52257	-3.00751	-2.55775
cg17976121	CHR11	69451115		CCND1	0.0531037	-1.50635	-2.37731	0.824012	-1.7796	-0.115882	-0.363407	0.291168
cg03176996	CHR05	95296096	ELL2	ELL2	0.0530716	-1.01999	-1.50532	-0.227176	-0.828118	0.281517	-0.507325	0.929667
cg23544223	CHR18	12777786		PSMG2	0.0530115	-0.62543	0.710766	1.33495	0.779263	1.15553	-0.78852	1.42053
cg03928546	CHR19	15121591	CCDC105	CCDC105	0.0530104	-3.04439	-3.5188	-1.24649	-3.13532	-1.89253	-1.6525	-1.47028
cg13387113	CHR17	74696737	MXRA7	MXRA7	0.052918	-0.945258	-1.55465	0.802727	1.19461	1.30344	-1.48637	-1.94354
cg04602747	CHR06	118273169	SLC35F1	SLC35F1	0.0528947	-3.03599	-1.37767	-0.602969	-3.67358	-3.6259	-1.10665	-1.01349
cg00865857	CHR08	145926462		DQ588968	0.0527432	-2.12132	-2.20101	0.0122916	-1.79709	-1.4766	-0.231341	0.0453797
cg27186323	CHR07	1440324		MICALL2	0.0527384	1.63712	0.369519	0.251833	1.41041	1.36578	0.359403	0.128763
cg18663063	CHR05	68710907	MARVELD2	MARVELD2	0.0527063	0.49578	-1.87802	2.46587	-1.50432	0.388417	1.17505	2.82482
cg14877896	CHR02	74743839	TLX2	TLX2	0.0526458	-0.254052	-1.268	0.525788	0.563457	0.513274	-0.955793	0.803986
cg24590395	CHR01	47223410		KIAA0494	0.0526376	0.141681	-0.201232	-1.33622	0.424077	-0.364724	-1.09458	-0.392444
cg03206401	CHR02	130956119	TUBA3E	TUBA3E	0.0526145	1.71602	1.65524	1.85606	1.44349	1.70266	1.47749	1.92009
cg24168308	CHR21	27372387	APP	APP	0.0525904	2.57861	1.36641	1.52683	0.986304	2.2339	2.57394	2.94573
cg13287964	CHR18	77905751	LOC100130522	LOC100130522	0.0524854	-1.42329	-1.8922	-0.508271	-3.25511	-1.15386	-1.29873	-1.32454
cg07436224	CHR22	30115348	CABP7	CABP7	0.0524835	1.07423	0.337176	1.56072	1.2512	1.21241	1.11811	-0.340352
cg09419670	CHR09	123605666	PSMD5;LOC253039	DQ573668	0.0524765	-0.826807	-1.25196	-0.899308	-0.117414	-0.508618	-0.333359	-0.273489
cg19217214	CHR02	219746921	WNT10A	WNT10A	0.0524222	-1.35098	-1.61431	0.515103	-0.17895	-0.584932	-1.13334	0.257986
cg03327263	CHR01	6304499	HES3	HES3	0.0523962	-3.38933	-3.499	-1.52537	-3.17296	-2.60262	-3.35131	-3.06079
cg01267532	CHR18	76266372		SALL3	0.0523812	3.81492	2.19082	2.29284	1.77278	2.76969	3.4576	3.14598
cg24765360	CHR02	119611101		EN1	0.052342	-3.16347	-3.38423	-0.35032	-1.94568	-1.59526	-1.68722	-1.51731
cg06581938	CHR07	64403228		ZNF273	0.0523065	-0.361923	-0.744647	-0.401907	-0.459167	-0.466993	-0.979395	-0.330058
cg11666770	CHR19	42430910		ARHGEF1	0.0523032	0.122303	-1.58296	1.59917	1.10898	2.15592	0.146827	1.81144
cg26998537	CHR14	57277366	OTX2	OTX2	0.0521305	-2.49551	-3.6539	-0.948874	-3.19465	-2.14245	-1.36667	-1.47612
cg03449857	CHR06	29648623		ZFP57	0.0521115	0.561114	-0.672972	0.661954	1.06672	1.00914	0.587512	1.25236
cg07323141	CHR02	239140169	LOC151174;LOC643387	LOC151174	0.0520987	-6.47787	-6.68228	-2.94435	-5.95601	-3.8819	-6.70719	-2.82421
cg00361017	CHR06	166073666	PDE10A	PDE10A	0.0520805	-1.47072	-1.54458	0.347734	-0.375096	-1.70416	-0.109507	0.610972
cg02304092	CHR05	126409227	FLJ44606	C5orf63	0.0520787	-3.40659	-3.35615	-3.77169	-4.28121	-3.65437	-3.51041	-1.26845
cg00472710	CHR03	151178727		IGSF10	0.0520419	-1.18405	-1.03907	-0.0428131	0.249546	0.537599	0.707126	-1.26235
cg26163238	CHR08	120886984	DEPDC6	DEPTOR	0.0520295	-1.2738	-0.843666	-0.787659	-2.6559	-1.46976	-1.01841	-0.767639
cg16615829	CHR19	36246395	HSPB6	AJ278121	0.0520203	-2.30236	-3.50255	0.725902	-0.949372	0.115857	-1.82724	-1.45588
cg16602316	CHR14	93698053		UBR7	0.0519545	-2.63347	-2.9199	-1.86026	-2.92249	-2.02906	-2.31359	-1.34202
cg14039909	CHR11	76433293	GUCY2E	GUCY2E	0.0519307	0.106218	-0.5201	-1.01927	-0.204606	0.265223	-1.36478	-0.12509
cg24091819	CHR12	131488875	GPR133	AX748157	0.051915	0.440226	0.172898	-0.291751	-0.0567404	-0.0666254	-0.987142	0.699712
cg10089193	CHR16	1140939	C1QTNF8	C1QTNF8	0.0519062	-1.88526	-0.447063	-0.497666	-0.579708	-0.372337	-1.99357	-0.0240409
cg19377250	CHR07	100463206	SLC12A9	TRIP6	0.0518924	1.79691	4.33272	4.25432	4.20675	1.30023	1.29721	4.0309
cg20964304	CHR11	125040416	PKNOX2	PKNOX2	0.0518733	0.930899	0.742241	1.07536	1.84104	2.29631	2.27673	3.32212
cg11674763	CHR02	8833332		ID2	0.0518543	0.113952	-0.334036	0.754348	-0.393265	0.373694	-1.55396	0.990572
cg03137131	CHR04	2366672	ZFYVE28	ZFYVE28	0.051826	-3.68407	-3.44337	-1.12142	-2.34155	-1.86127	-2.72727	-1.7463
cg23591463	CHR12	114851495		LOC255480	0.0517987	-5.25922	-5.24633	-4.35436	-4.7095	-5.22564	-4.65002	-1.81213
cg15596816	CHR17	45501030	LOC100272146;C17orf57	MRPL45P2	0.0517508	-6.07183	-6.11481	-1.86074	-4.58871	-2.4587	-4.89804	-2.54776
cg11232944	CHR01	18433572	IGSF21	IGSF21	0.0515771	-0.982786	-0.734051	-1.2758	-0.166869	-1.01535	-0.547506	-0.0383147
cg14193430	CHR08	77806227		PEX2	0.0515732	2.70792	2.06768	3.43701	3.39599	2.35662	2.14472	1.79794
cg16767880	CHR17	113262	RPH3AL	RPH3AL	0.0515666	5.05412	4.98391	4.93516	5.13456	4.71895	5.2897	4.81193
cg00787180	CHR14	91751731	CCDC88C	CCDC88C	0.0515529	0.0626114	-0.313066	0.0115357	1.76574	3.16508	0.629324	1.95893
cg17154395	CHR17	37752605		NEUROD2	0.0514923	-3.47153	-4.02134	-1.94051	-3.86286	-2.47373	-3.12479	-2.30004
cg21120436	CHR03	173302303	NLGN1	NLGN1	0.051484	-3.77628	-3.13166	-3.79622	-3.39693	-3.21943	-3.44224	-2.58152
cg05598595	CHR10	118387518	PNLIPRP2	PNLIPRP2	0.0514621	-0.843245	-0.771688	0.706687	-1.68364	0.250474	0.634022	0.704998
cg12152002	CHR14	57279496	OTX2OS1	OTX2OS1	0.0514332	-3.59851	-3.46952	-1.23385	-1.26093	-2.37951	-2.73049	-1.58044
cg21867110	CHR19	22700397		LOC440518	0.0514117	1.33895	0.7952	1.72432	0.81346	2.19767	2.42619	2.64052
cg20507276	CHR01	248100600	OR2L13	OR2L13	0.0513517	-5.11716	-3.67938	-5.1931	-5.38883	-4.50817	-5.12714	-5.18704
cg10308654	CHR17	59479306	TBX2	TBX2	0.0513392	-4.09222	-3.83395	-1.98128	-2.36527	-2.31391	-3.31852	-1.75151
cg13273703	CHR17	32911991	TMEM132E	TMEM132E	0.0513106	3.17084	2.17908	1.54736	2.83147	1.60437	1.6895	2.11423
cg27202475	CHR11	43955465		C11orf96	0.0512643	2.18191	1.18774	2.91275	2.86184	2.70649	0.608857	2.92654
cg02595575	CHR19	19221316	SLC25A42	SLC25A42	0.0512229	-7.3016	-7.34631	-3.43586	-4.31256	-2.73183	-7.4562	-3.64634
cg02570115	CHR07	31412358		NEUROD6	0.0511654	2.1892	2.03397	0.637483	0.884144	1.22965	2.00205	2.92055
cg04273661	CHR19	18896581	COMP	COMP	0.051161	0.714086	-0.608987	0.685724	0.19855	0.927817	0.215932	1.21275
cg19815340	CHR03	27770391		EOMES	0.0511473	-3.95746	-4.27327	-1.76065	-3.99227	-2.1577	-2.87876	-1.95801
cg15554219	CHR03	137478371		SOX14	0.051119	-3.45414	-3.49604	-3.90985	-4.43897	-3.79012	-4.12439	-2.64664
cg13030331	CHR02	241497599	ANKMY1	ANKMY1	0.0511165	-2.16565	-3.20936	0.791476	-0.451765	0.591936	-2.11266	0.174058
cg00374672	CHR07	100463416	SLC12A9	TRIP6	0.0510572	-1.90779	0.586376	2.24765	0.607014	-1.73306	-2.01813	0.550236
cg20285546	CHR19	58728728		ZNF544	0.0510507	-0.105691	-0.32812	1.4259	0.185067	0.112823	1.32334	2.3028
cg17900015	CHR17	38957507	KRT28	KRT28	0.0510383	0.875614	-0.109052	-0.434145	0.665232	0.66856	1.12964	1.82057
cg23965214	CHR17	37123909	FBXO47	FBXO47	0.0510354	-2.72451	-1.99267	-0.214117	-3.30555	-1.37763	-3.08234	-1.83698
cg13738494	CHR11	61309911	SYT7	SYT7	0.0509037	2.30124	1.44838	2.66258	2.142	2.35192	2.24427	3.06184
cg11664987	CHR01	38201123	EPHA10	EPHA10	0.0509023	-3.36698	-3.89551	-2.00534	-2.96444	-2.07259	-1.98371	-1.89916
cg12121075	CHR12	121615201	P2RX7	P2RX4	0.0508984	2.07632	2.33975	4.86814	3.55234	4.99281	1.0861	5.07663
cg01883540	CHR04	120646965		BC038750	0.0508592	3.25427	2.40055	3.09689	2.55871	2.96955	1.80976	1.94288
cg24122922	CHR20	24449392	TMEM90B	SYNDIG1	0.0508318	-0.0159249	0.226925	1.90166	0.74659	0.97637	1.74636	1.96307
cg19918208	CHR06	28828364		LOC401242	0.0508134	3.73502	2.88146	3.34812	1.39529	1.27372	4.1046	3.81639
cg04115969	CHR01	115397449	SYCP1	SYCP1	0.0507877	0.331161	0.09239	0.939871	0.56324	1.35648	1.38585	2.16229
cg25900631	CHR15	97490760		SPATA8	0.0507845	1.45926	1.0036	2.62269	1.47528	2.17068	2.51533	2.77674
cg10812634	CHR05	126409211	FLJ44606	C5orf63	0.050782	-2.97154	-3.02262	-3.23435	-3.3043	-3.26171	-3.22159	-0.720062
cg18628449	CHR04	77507411	SHROOM3	MIR4450	0.0507764	-2.65527	-3.6688	-0.855929	-3.3398	-1.31718	-1.4216	-1.42879
cg16355305	CHR12	65220152		TBC1D30	0.050763	-2.11324	-3.73994	-1.12204	-3.64232	-3.41738	-1.54141	-1.42266
cg18171855	CHR10	2543474		LOC399708	0.0507407	1.06519	0.188881	1.63557	0.460543	0.261249	1.45541	0.644335
cg07028733	CHR10	29228804		5S_rRNA	0.0507035	2.60394	1.42052	3.31903	2.09801	1.75387	2.99685	2.73546
cg23573567	CHR10	133048930	TCERG1L	TCERG1L	0.0506964	-0.15739	-0.458728	-0.540688	-0.187007	-0.298422	1.07002	1.16174
cg19225422	CHR02	10971446		PDIA6	0.0506884	-0.0318683	-1.47788	0.864303	0.0558906	-0.321921	-1.36805	-0.35814
cg00777805	CHR06	134214649	TCF21	AX747860	0.0506733	-3.39964	-3.21539	-2.2527	-2.4794	-3.34369	-2.88247	-1.85556
cg20747577	CHR07	26897253	SKAP2	SKAP2	0.0506684	-2.33147	-5.76024	-5.295	-6.35685	-3.19818	-1.03607	-4.30674
cg09309269	CHR17	30770961	PSMD11	PSMD11	0.0506662	-2.49742	-1.64631	-1.35157	-2.73963	-0.250989	-3.25118	-0.267413
cg17328665	CHR01	7887199	PER3	UTS2	0.0506231	0.0836194	0.04834	0.616138	0.165128	0.355407	-1.18802	-1.92906
cg02466830	CHR03	98376390		CPOX	0.0506222	-3.54957	-3.07905	-1.37426	-4.10374	-3.36467	-3.99332	-3.95759
cg08720517	CHR05	138729919	LOC389333	C5orf65	0.0505919	-3.31309	-5.55734	-1.72407	-2.59374	-1.15164	-6.13169	-6.02114
cg03198009	CHR06	29648604		ZFP57	0.0505835	-1.33031	-0.996134	1.1323	1.1739	-0.177292	0.218129	0.437531
cg09357589	CHR06	31148552		PSORS1C3	0.0505774	2.2119	2.02533	3.54457	2.96589	1.89772	3.82155	1.92277
cg23350716	CHR01	147956744	PPIAL4B;PPIAL4A	PPIAL4A	0.0505498	3.39092	3.45644	3.22879	2.37689	3.42439	3.66832	3.80368
cg27132080	CHR05	168729267	SLIT3	SLIT3	0.0505002	-2.31316	-2.15394	-1.78744	-2.27474	-0.683712	-2.09368	-1.28502
cg25845705	CHR03	14644943		C3orf19	0.0504486	0.395701	0.176151	1.30376	-0.521111	-0.284011	-0.783629	1.37673
cg19710238	CHR02	382237		FAM150B	0.0504192	0.526719	-0.37659	1.89211	0.7975	0.0941776	1.12716	1.57734
cg04635642	CHR16	12183938	SNX29	SNX29	0.0504017	-3.63577	-3.22754	-0.301636	-1.96364	0.432313	-0.419542	-0.722166
cg02538833	CHR01	9822207	CLSTN1	CLSTN1	0.0502332	-1.78935	-1.78923	1.13571	-0.082041	1.24571	-2.83023	-1.48223
cg03786043	CHR12	34752829		ALG10	0.0502161	1.43972	0.960213	1.82654	0.447703	1.75635	2.47869	2.61172
cg17295878	CHR17	77924665	TBC1D16	TBC1D16	0.0502064	0.212662	-1.82242	1.07377	-1.12623	0.801973	-0.772148	1.41871
cg00399951	CHR07	8476098	NXPH1	NXPH1	0.0501585	-3.31351	-3.10226	-2.13497	-3.32121	-2.23558	-1.65254	-1.82343
cg14168080	CHR07	157504135	PTPRN2	MIR153-2	0.0501454	2.82606	3.08392	3.00546	2.66245	2.75525	2.81682	3.00695
cg04113225	CHR10	129294502		AX747123	0.0501402	0.746551	0.365064	0.195477	-0.609215	1.23617	0.27361	-0.306242
cg06548842	CHR11	58673615		AK294973	0.050096	-2.65209	-4.45347	-0.267074	-3.05188	-1.10363	-1.30096	-0.95107
cg18514573	CHR06	21610423		SOX4	0.0500862	2.58226	6.66936	7.07621	7.20804	7.0868	1.36715	6.35479
cg23622369	CHR17	40706682	HSD17B1	BC043620	0.0500657	-4.15214	-5.69291	-2.38202	-3.33215	-2.37031	-5.85253	-3.99359
cg00058938	CHR19	40724733	TTC9B	TTC9B	0.0500297	-0.426901	-0.696468	0.373608	0.166811	0.0901335	-0.157293	0.836258
cg18431123	CHR20	44144582	SPINT3	SPINT3	0.0500053	0.425154	0.120268	1.12522	-1.15897	0.2895	0.81011	1.06036
cg26906998	CHR17	17108846	PLD6	PLD6	0.0499838	-3.01675	-2.96417	-3.5771	-2.13489	-3.67995	-3.65936	-3.30752
cg18741372	CHR19	45906156	PPP1R13L	PPP1R13L	0.0499472	-0.454806	-0.694385	1.20502	0.557514	1.23103	1.0088	1.58449
cg10538202	CHR07	154863338	HTR5A	LOC100128264	0.0499435	2.0538	1.42023	1.27142	1.0853	1.70373	2.82638	3.07153
cg04234412	CHR22	24373322	LOC391322	LOC391322	0.0499346	-3.00153	-3.02278	-3.17219	-2.67913	-2.72787	-2.70577	-2.86306
cg05303208	CHR01	91178472	BARHL2	BARHL2	0.0499179	-3.20057	-2.70846	-0.868736	-2.77121	-1.86142	-1.40897	-2.64162
cg16780454	CHR03	151178760		IGSF10	0.0498889	-1.55563	-1.28834	-0.447784	-0.123873	0.590442	0.692392	-1.65611
cg01706824	CHR15	89336004		ACAN	0.0498633	-0.672533	0.0219804	0.903052	1.30108	0.257893	1.30303	1.28911
cg03541338	CHR10	121301343	RGS10	RGS10	0.0498243	0.258649	-2.61908	-2.71048	-0.0517219	1.81035	-2.94967	-0.138034
cg03658578	CHR03	170304031	SLC7A14	SLC7A14	0.0498222	-2.75885	-2.30962	-1.41868	-3.15839	-2.20092	-1.20868	-0.819997
cg04965050	CHR22	43739790	SCUBE1	SCUBE1	0.0497764	-4.69195	-5.59434	-1.46021	-3.57127	-1.92587	-3.17593	-2.10553
cg18080509	CHR06	74009455	C6orf147	KHDC1	0.0497559	-1.37789	-1.51216	0.57277	0.140614	0.468706	-0.275213	0.530994
cg11488033	CHR03	196705898		PIGZ	0.0497519	-0.407802	-1.06514	-0.341143	-1.3216	0.360877	-0.543724	0.343983
cg07356483	CHR10	99791663	CRTAC1	CRTAC1	0.0497464	-0.10989	-0.781715	1.24757	-1.22913	0.127214	0.580131	1.04409
cg14598213	CHR17	47585745	NGFR	NGFR	0.0497396	-3.28495	-3.18539	-0.450237	-2.73813	-1.98647	-1.62144	-1.63103
cg17227967	CHR20	9496556	C20orf103	LAMP5	0.049706	-4.09646	-7.48985	-2.49184	-6.1268	-3.65827	-4.15045	-2.86266
cg00793186	CHR05	139283100	NRG2	PSD2	0.0496851	-1.89872	-2.18936	-0.546412	-1.12304	-0.553872	-0.631964	-0.176574
cg07297242	CHR02	167467305		SCN7A	0.0496849	0.164828	-0.219598	0.87201	0.74929	-1.59591	1.43764	0.862743
cg11965913	CHR01	205819406	PM20D1	PM20D1	0.0496739	-2.52174	-3.2967	-2.13957	-3.22106	-2.90579	-2.60185	-5.31049
cg14654239	CHR08	335341		FBXO25	0.0496714	0.169385	0.205671	0.776342	-0.529665	1.07039	0.399602	1.59858
cg10318458	CHR01	47407158	CYP4A11	CYP4A11	0.049667	0.894804	0.99559	0.484919	1.51008	0.960986	1.77022	2.07084
cg02113641	CHR13	25670183	PABPC3	PABPC3	0.0496249	-0.145767	-0.821922	0.810731	-0.316105	-0.979133	-2.14617	1.05975
cg10122079	CHR01	38232225	EPHA10	EPHA10	0.0495973	-3.32391	-3.1176	-2.50118	-3.43864	-2.88251	-2.79188	-1.11071
cg11909574	CHR11	58598338		GLYATL2	0.0495743	-0.774264	-1.38474	0.555434	0.094636	-0.0926876	-0.025117	0.392932
cg03850256	CHR02	176974592		HOXD11	0.0495715	-3.56565	-2.74427	-1.09967	-3.30158	-2.53078	-2.00872	-2.02801
cg23463700	CHR06	32153540	PBX2	AGER	0.0495706	1.38343	0.826774	3.11013	2.14758	2.39968	2.48566	1.64497
cg13161901	CHR18	59221985	CDH20	CDH20	0.049566	2.22627	1.18782	3.09064	1.75526	2.7603	0.861101	3.14524
cg13783653	CHR09	135039836	NTNG2	NTNG2	0.0495258	-2.20988	-5.46572	-3.46191	-2.02745	-2.04067	-1.93498	-2.78539
cg07465864	CHR05	112849162	YTHDC2	YTHDC2	0.0495042	-1.02932	-2.22836	-0.81269	-1.76363	-2.29786	-3.04136	-2.06748
cg18269963	CHR04	174436918		HAND2	0.0494411	0.467928	-0.0948216	-1.30867	0.119499	-0.21778	-1.08418	1.16577
cg24617171	CHR11	121567396		SORL1	0.049419	1.69039	0.432618	1.69	-0.331751	1.47261	0.866532	2.07607
cg19111971	CHR13	78494171	EDNRB	EDNRB	0.0494012	-1.46914	-3.01027	-0.693069	-3.66458	-1.06076	-3.58593	-1.24469
cg00325968	CHR08	139977703		COL22A1	0.0494009	-2.28327	-3.06846	-1.80285	-3.43569	-2.77046	-4.24352	-1.85819
cg15400703	CHR14	93391194	CHGA	CHGA	0.0493747	2.44918	1.19137	1.67726	2.23761	1.39044	1.30149	2.11591
cg00774375	CHR19	7989720	CTXN1	CTXN1	0.0493698	-1.3107	-1.32994	0.606862	-1.15488	0.0639907	-0.2341	0.44618
cg20286236	CHR17	29886672	MIR193A	MIR193A	0.0493526	-3.95162	-6.73478	-3.31784	-4.68655	-1.97869	-2.62244	-2.27246
cg00059246	CHR12	54337929	HOXC13	HOXC13	0.0492839	-1.30831	-1.57277	-0.0893298	-1.1545	-0.174576	-1.17893	-1.12972
cg23204345	CHR06	108882184	FOXO3	FOXO3	0.049275	-5.91152	-5.70393	-0.654769	-4.80779	-1.28935	-5.88495	-4.88175
cg22133562	CHR12	115106488		TBX3	0.0492179	-3.30737	-3.41365	-0.505407	-2.75997	-1.39898	-3.20816	-1.21762
cg09723341	CHR16	4986076	PPL	PPL	0.0492026	-2.82976	-2.60236	-1.57781	-3.01183	-1.97633	-2.16195	-1.19769
cg23075364	CHR11	57267445	SLC43A1	SLC43A1	0.0492021	-2.11552	-1.64371	1.4452	-0.450497	0.854723	-1.19837	-0.929808
cg06106484	CHR08	32985289		TRNA_Pseudo	0.0491775	-2.03619	-3.95393	-2.32914	-2.37872	-2.70551	-3.10647	-2.50659
cg03983213	CHR07	157475737	PTPRN2	MIR153-2	0.0491586	-5.61191	-5.63053	-2.25079	-5.01777	-2.28301	-1.88553	-1.53984
cg18484567	CHR11	129232365		BARX2	0.0491231	3.55211	2.21902	3.33065	2.06783	2.8459	3.53454	4.03817
cg00524967	CHR13	34391826	RFC3	RFC3	0.0490938	2.76167	2.56569	3.63932	2.11392	2.78614	2.33071	3.98757
cg10632209	CHR05	122434544	PRDM6	PRDM6	0.0490751	-2.82346	-3.19185	-0.873079	-2.68972	-1.43869	-1.14408	-0.658781
cg24477567	CHR19	11495295	EPOR	EPOR	0.0490719	-0.56051	-0.798248	1.23714	0.53888	0.88604	0.9667	1.77586
cg11353748	CHR04	8159729	ABLIM2	ABLIM2	0.0490683	-0.8153	-1.00414	-0.456442	-0.592692	-0.567879	0.104366	-0.49564
cg22158923	CHR07	100824169	C7orf52	NAT16	0.0490665	0.979011	0.802463	0.159536	0.809033	-0.19624	-0.353225	0.566741
cg16769152	CHR11	77734206	KCTD14	KCTD14	0.0490585	-4.40641	-6.03843	-1.84676	-3.92023	-1.44112	-3.91937	-1.312
cg12582028	CHR01	151736699	OAZ3;MRPL9	MRPL9	0.0489703	0.0749157	-1.64105	0.729559	0.501797	0.652132	0.280295	1.36176
cg18680587	CHR19	15725874	CYP4F8	CYP4F8	0.0489661	2.44006	1.9166	2.23963	2.35292	2.28361	2.09809	2.75457
cg07866725	CHR12	312592	SLC6A12	SLC6A12	0.0489481	-1.18119	-0.38219	0.798412	-1.24902	-1.01286	-1.11375	1.18357
cg23553008	CHR21	46143874		TSPEAR	0.048918	-0.272484	-1.13029	0.502719	-1.21679	-0.540908	0.158545	0.785679
cg10755058	CHR03	40428713	ENTPD3	ENTPD3	0.0488973	-5.46418	-7.85438	-2.91845	-6.34253	-3.31677	-6.55902	-3.55661
cg01908551	CHR17	81036175	METRNL	METRNL	0.0488233	-1.45073	-1.88884	0.753148	-0.545354	0.486515	-2.95351	0.136999
cg20300514	CHR01	2120985	C1orf86;LOC100128003	BC018779	0.048781	-3.50492	-3.41462	-2.29091	-3.02078	-2.08768	-4.61964	-0.899354
cg27095592	CHR08	8580746		CLDN23	0.048757	-3.84858	-4.38875	-1.11587	-1.20549	-0.493716	-2.29611	-1.03071
cg27208903	CHR16	29625225	SLC7A5P1	SLC7A5P1	0.0487358	-6.03006	-6.68195	-3.09767	-4.55989	-3.48552	-5.62469	-5.68596
cg26385126	CHR12	124912021	NCOR2	BC017209	0.0487161	2.38937	-1.63594	2.20896	-1.20401	-0.317099	-0.439194	2.78325
cg09701000	CHR02	233215546		ALPP	0.0487095	0.374275	0.066014	1.2008	-0.25754	0.577131	0.735604	1.43904
cg23497383	CHR02	239140182	LOC151174;LOC643387	LOC151174	0.0487025	-6.46086	-6.79671	-2.28905	-6.04952	-3.40829	-6.78728	-1.86041
cg00730561	CHR10	102279703	SEC31B	SEC31B	0.048677	-2.47867	-3.70294	0.106479	-0.901753	0.27861	-3.91169	0.0104855
cg18113332	CHR11	368384	B4GALNT4	B4GALNT4	0.0486722	1.29125	1.42157	1.92461	1.14007	1.11951	1.72735	0.952108
cg24154839	CHR04	46995741	GABRA4	GABRA4	0.0486644	-3.33621	-6.69649	-2.14957	-4.77375	-3.80536	-2.77992	-2.13637
cg00748494	CHR13	23412343		BC048997	0.048654	-4.45053	-4.09128	-1.15574	-4.3735	-4.57228	-1.68002	-2.59989
cg15316334	CHR19	42211252	CEACAM5	CEACAM5	0.0486364	-1.28645	-1.93544	-1.93737	-1.2228	-2.45565	-2.54286	-2.62277
cg02735486	CHR04	113970935	ANK2	ANK2	0.0486086	1.13776	-0.385778	1.5687	-1.22501	0.277904	1.25565	-1.16696
cg08577607	CHR07	16626530		SOSTDC1	0.0485547	2.64354	2.55208	3.25471	3.26617	2.57334	3.19938	1.5638
cg03897407	CHR03	9592686	LHFPL4	LHFPL4	0.0485219	3.35791	2.79884	3.40559	3.41375	3.02088	3.44569	3.70274
cg01207473	CHR06	159359940		C6orf99	0.0484843	-1.2526	-1.46205	0.927855	-0.869642	0.487843	-1.25128	-0.421144
cg25714115	CHR07	73895061	GTF2IRD1	GTF2IRD1	0.0484824	-2.58375	-2.53677	0.246309	-0.715358	0.405018	-4.14785	0.104793
cg18285788	CHR07	157475692	PTPRN2	MIR153-2	0.0484805	-6.75256	-6.19073	-2.54793	-5.19454	-2.31354	-1.8411	-1.34853
cg00454993	CHR13	25670057	PABPC3	PABPC3	0.0484662	-0.298193	-0.964204	0.687405	-0.75921	-1.19565	-1.63108	0.851826
cg05713954	CHR16	49518536		C16orf78	0.0484469	-2.84891	-2.82519	-0.54554	-2.61184	-0.80306	-1.54614	-0.579637
cg25705717	CHR10	27608719		AK125237	0.0484186	-3.8423	-3.11215	-1.1381	-3.11628	-3.68751	-3.70276	-3.10717
cg00445443	CHR07	27143478	HOXA2	HOXA2	0.0483406	-2.8833	-3.70643	-0.102157	-2.74305	-1.89896	-1.80949	0.450957
cg08022524	CHR02	223162128	PAX3;CCDC140	CCDC140	0.0483	-3.97745	-3.16829	-0.182227	-1.2017	-1.0238	-3.14109	-2.11322
cg03886242	CHR07	26192032	NFE2L3	NFE2L3	0.0482932	-6.0714	-6.21111	-3.57375	-4.8858	-3.519	-5.69335	-3.56313
cg03052301	CHR11	32459954	WIT1	WT1	0.048281	2.53549	-2.39935	1.74186	2.01542	2.29139	0.293025	0.0191893
cg15484406	CHR14	94461913		LINC00521	0.04828	1.49294	1.44679	2.68252	2.21991	2.31712	1.91575	1.49812
cg24717061	CHR10	102978443		LBX1	0.0482767	-1.54954	-2.35923	-0.795335	-2.60614	-1.41996	-1.23868	-1.73803
cg27541691	CHR17	40811050	TUBG2	TUBG2	0.0482753	-3.44083	-3.96587	-3.06341	-2.77932	-2.50901	-2.00721	-2.069
cg21625858	CHR22	43807121	MPPED1	MPPED1	0.0482708	-1.63284	-1.50317	0.693292	-1.23887	-0.103897	-0.174358	0.639235
cg06957310	CHR17	29283870	ADAP2	RNF135	0.0482602	-0.0337124	0.989246	3.44092	2.42553	3.41681	-0.113649	3.012
cg26995224	CHR12	121974146	KDM2B	KDM2B	0.0482143	1.91697	-0.738268	3.32982	1.0393	2.68357	-1.52295	3.23867
cg25983380	CHR20	57465439	GNAS	GNAS	0.0482082	-3.14258	-2.23594	-2.04696	-2.59439	-1.36352	-3.50287	-2.78578
cg07326071	CHR07	25766144		AK057379	0.0481954	0.747783	0.29361	0.594113	0.231951	1.26607	1.18135	0.553407
cg18229178	CHR19	36246402	HSPB6	AJ278121	0.0481743	-2.20581	-3.53735	0.512785	-0.861471	0.108382	-1.64959	-1.41442
cg00652908	CHR16	46878164		C16orf87	0.0481706	-2.21299	-2.93333	-1.17836	-1.7078	-1.86935	-1.59698	-0.886928
cg00797104	CHR06	32847605	PPP1R2P1	LOC100294145	0.0481464	-0.365173	-0.74094	1.58725	0.106152	0.962641	-0.0989142	1.40244
cg24681086	CHR11	44814303	TSPAN18	TSPAN18	0.0481089	0.461917	0.220671	0.926311	-0.214856	-0.0967695	-0.383966	-0.407075
cg14847483	CHR15	34516640	TMEM85	TMEM85	0.0480691	-4.23581	-2.55131	-1.80671	-2.79109	-2.28646	-4.06602	-2.33151
cg03469233	CHR01	230527641		PGBD5	0.0480535	2.39233	1.68626	3.51669	3.18386	1.7469	3.09846	1.54886
cg01901262	CHR16	54966837	IRX5	IRX5	0.0480503	-3.38005	-4.01255	-0.005355	-1.1985	-0.654604	-1.3749	-1.03862
cg24517989	CHR11	12915502	TEAD1	SCARNA16	0.0480271	2.39645	1.21872	1.31081	1.01391	2.27365	2.10958	2.08396
cg06166767	CHR08	41167848	SFRP1	SFRP1	0.0480107	-2.06872	-2.87298	-1.17285	-2.7882	-2.8693	-1.12617	-2.31932
cg12014753	CHR20	50384822	ATP9A	ATP9A	0.0480097	-4.57141	-4.63743	-4.88009	-5.007	-4.87649	-4.76871	-4.86673
cg07461772	CHR16	68482809	SMPD3	SMPD3	0.0480066	-5.45548	-6.58305	-2.57547	-3.62989	-1.37775	-3.4966	-2.67757
cg25315362	CHR03	116164576	LSAMP	LSAMP	0.0479727	-0.382057	-1.01909	-0.843188	-2.31152	-1.37606	-0.175563	-0.618653
cg00304185	CHR16	1033074	SOX8	SOX8	0.0479679	0.549524	0.38621	1.79473	-0.0237228	1.20544	-0.430842	0.945939
cg11235426	CHR06	292522	DUSP22	DUSP22	0.0479263	-3.36478	-3.5607	-5.68933	-3.96469	-3.24732	-3.20549	-3.37142
cg08656326	CHR09	84304414	TLE1	BC036431	0.0479074	-1.90563	-1.25667	-1.30126	-1.34367	-1.30605	-0.944635	-1.02599
cg11242978	CHR22	46423387		LOC100271722	0.0478892	-7.11305	-6.81677	-2.95636	-4.08069	-2.10771	-6.73444	-3.27858
cg25204852	CHR18	49865971	DCC	DCC	0.0478773	0.973662	0.724722	2.1302	2.28003	0.680077	0.530087	0.634711
cg18027654	CHR01	23894436		ID3	0.047822	-0.119777	-0.623927	1.54986	1.32644	1.36634	0.872066	0.000397265
cg04849824	CHR07	148769189	ZNF786	ZNF786	0.0478192	0.681785	0.402518	1.95698	1.80451	2.00225	0.63536	2.16638
cg19270739	CHR01	1368846		VWA1	0.0477984	-1.89068	1.06056	0.119118	0.213039	-1.37945	-1.89438	-0.65869
cg01308258	CHR02	124783243	CNTNAP5	CNTNAP5	0.0477728	-3.4133	-4.15934	-2.25402	-4.06098	-2.85075	-1.87006	-2.23605
cg02387244	CHR16	746132	FBXL16	FBXL16	0.0477608	-1.40465	-1.24195	-0.18118	-1.54211	-1.01945	-2.34029	-2.1122
cg06753901	CHR02	226265132	KIAA1486	NYAP2	0.0477606	-2.72227	-2.19889	-2.61222	-2.42681	-1.38429	-2.51311	-3.13475
cg26094651	CHR02	1802045	MYT1L	MYT1L	0.0477305	4.1844	4.28088	2.35769	2.76898	3.07891	2.7869	4.56534
cg14391907	CHR09	117349544	ATP6V1G1	ATP6V1G1	0.0477149	1.8818	0.672632	2.01382	2.51896	2.00859	-2.26151	1.26264
cg21128569	CHR02	176956396	HOXD13	HOXD13	0.047697	-3.04397	-2.96307	-0.207062	-2.08989	-1.0211	-2.53818	-0.522286
cg27056132	CHR01	227748003		ZNF678	0.0476841	1.90984	0.922241	3.32288	0.861519	2.44341	2.68792	2.26305
cg21249093	CHR09	73737300	TRPM3	TRPM3	0.0476757	1.85865	1.21137	2.39377	1.97774	2.484	2.69058	1.54702
cg01715450	CHR01	14609119		KAZN	0.0476684	0.888056	0.214319	1.56526	0.0152061	0.460632	0.163394	1.68223
cg24638253	CHR11	41481578		LRRC4C	0.0476676	-4.43537	-3.92046	-4.07174	-4.43611	-4.24259	-4.22181	-3.8056
cg11794215	CHR17	35423816		MIR2909	0.047657	-1.29954	-1.41967	0.308431	0.00470063	0.0951185	-0.0169731	0.149031
cg17434643	CHR20	61805067		MIR124-3	0.0476454	1.8458	0.789254	2.35118	1.16284	1.65339	0.790716	1.78308
cg25221615	CHR05	158532962		AK123543	0.0476377	-0.779358	-0.717232	1.31115	-0.751085	1.0365	0.985349	1.4171
cg19275261	CHR18	5630072		EPB41L3	0.047632	-4.23992	-7.00854	-2.29224	-6.47309	-4.15408	-2.3196	-1.86647
cg25859099	CHR07	20818767		SP8	0.0476263	-3.04221	-3.271	-0.72743	-2.26094	-1.36271	-1.83419	0.41226
cg23119487	CHR15	79599853		TMED3	0.047622	1.30333	0.843586	1.58485	2.63444	1.28736	2.56781	2.81809
cg17132967	CHR19	53142304	ZNF83	ZNF83	0.0476208	-2.66673	-2.39346	-1.09502	-1.50977	-1.50078	-1.66791	-1.70754
cg23406509	CHR17	31479452	ACCN1	ACCN1	0.0476205	-1.56389	-1.3672	0.670166	-0.990057	-0.400227	-1.56912	0.746364
cg12814019	CHR12	133612854	ZNF84	ZNF84	0.0476173	2.45514	1.60545	2.54351	2.06268	2.6457	2.91224	3.1857
cg23236270	CHR11	133402500	OPCML	OPCML	0.0476126	-2.93622	-2.07012	-0.755911	-1.40238	-3.08028	-1.26854	-1.60298
cg08778598	CHR05	1594579	SDHAP3	SDHAP3	0.0475889	-3.96565	-1.47377	-0.694052	-2.1539	-4.40803	-0.375395	-1.01934
cg19211800	CHR06	114179013	MARCKS	MARCKS	0.0475745	-2.02745	-3.86974	-3.59752	-1.89849	-0.775781	-1.80096	-1.20333
cg23383189	CHR05	176560116	NSD1	NSD1	0.0475559	-4.80414	-4.77688	-0.659216	-3.48991	-0.850204	-2.44005	-4.4979
cg13369534	CHR02	119287847		EN1	0.0475544	0.432955	0.704891	0.763513	0.949778	0.285128	0.694835	1.24352
cg18209323	CHR07	92672878		SAMD9	0.0475542	-2.28054	-2.44561	0.736622	-1.52466	0.596167	-2.70448	0.533873
cg13634736	CHR11	3181575	OSBPL5	OSBPL5	0.0475535	-0.987937	-3.78724	0.623344	-2.21145	-0.860632	-3.99112	-1.78574
cg25564433	CHR05	140754451	PCDHGA4;PCDHGA1;PCDHGA6;PCDHGA5;PCDHGB1;PCDHGA3;PCDHGA2;PCDHGB2;PCDHGB3	PCDHGA6	0.0475529	2.31141	1.91212	2.9066	2.45661	2.47948	2.86517	2.49122
cg23170347	CHR03	64253795		PRICKLE2	0.0475511	0.454992	0.384051	0.826319	1.13784	1.68365	0.186372	0.898181
cg16885113	CHR06	29648507		ZFP57	0.0475472	1.80608	2.09504	2.7511	2.56298	2.68025	2.2641	3.23308
cg01874867	CHR07	94954059	PON1	PON1	0.0475335	3.20471	2.46708	4.17758	2.41568	3.643	4.14873	2.34236
cg15237857	CHR02	45511	FAM110C	FAM110C	0.047506	-3.3266	-2.99556	-2.27433	-2.17505	-2.42936	-1.5659	-0.662283
cg19628299	CHR06	168840641	SMOC2	SMOC2	0.0475053	0.55806	0.663035	1.87125	0.478935	1.76642	1.11958	2.06684
cg27209571	CHR02	230563222	DNER	DNER	0.0474999	1.38139	0.998948	1.65563	0.610708	0.50973	0.49414	0.578085
cg17993416	CHR10	102980881		LBX1	0.0474895	-3.01588	-2.36095	-1.05166	-3.1251	-2.97809	-1.39509	-2.74475
cg17650747	CHR05	1873721		IRX4	0.047489	-1.79661	-2.8341	-0.641479	-2.74726	-1.96801	-1.66537	-1.91593
cg18100237	CHR08	139662552	COL22A1	COL22A1	0.0474873	1.77458	-0.333103	2.23485	1.29885	0.730973	1.72593	-0.0806334
cg07025785	CHR14	76734368		AK055384	0.0474848	-2.72369	-4.02708	-2.21036	-3.98968	-4.04164	-2.12067	-1.88745
cg25925441	CHR02	154336045	RPRM	RPRM	0.0474647	-0.0379543	-1.39663	-1.14123	-0.626435	-0.0472818	0.189808	-1.1227
cg04048392	CHR09	129443848	LMX1B	LMX1B	0.0474546	-2.72519	-2.27379	-2.45448	-3.0185	-2.06851	-2.66936	-1.03226
cg01226742	CHR08	37699923	GPR124	BRF2	0.0474403	2.02205	2.18472	3.46948	1.43843	2.18414	1.89639	3.24726
cg01741372	CHR11	783889		CEND1	0.0474244	-0.969679	-0.398468	1.59649	-0.199195	1.46773	-1.4127	-1.30438
cg15092219	CHR01	247511364		ZNF496	0.0474086	-1.49116	-0.619987	0.938491	0.850163	0.947036	-1.74251	-0.171966
cg12934382	CHR03	51741135	GRM2	GRM2	0.0473937	-5.21123	-5.36802	-2.58835	-3.75985	-2.09878	-6.66689	-2.36373
cg11330740	CHR05	172660884	NKX2-5	NKX2-5	0.0473661	-2.84626	-2.49977	-1.22151	-2.12625	-1.45205	-2.09682	-2.06516
cg22957659	CHR05	176289543	UNC5A	UNC5A	0.047365	1.81687	1.02387	2.4884	0.951923	1.50576	1.34748	2.6109
cg10271880	CHR14	77608587	ZDHHC22	ZDHHC22	0.047358	-1.8984	-3.38676	-1.30571	-1.58918	-1.78172	-1.78434	-1.45951
cg08636083	CHR01	149785211	HIST2H2BF;HIST2H3D	HIST2H3D	0.0473557	-3.35211	-4.09772	-1.84819	-2.97602	-2.13929	-2.96868	-2.27787
cg23793104	CHR04	85401758		NKX6-1	0.0473553	-1.73267	-2.4768	-1.10842	-1.16067	-1.16809	-1.19158	-1.19728
cg09510416	CHR01	33348115		HPCA	0.0473521	-2.0801	-2.39363	-1.38414	-2.28935	-1.19488	-1.29291	-0.94349
cg23983208	CHR10	73565812	CDH23	CDH23	0.0472929	-2.61244	-3.6485	-0.162438	-1.20123	-0.691051	-4.19589	-0.356235
cg17583504	CHR19	49669542	TRPM4	TRPM4	0.0472722	2.11893	0.250407	2.42251	1.46529	1.979	0.958683	2.53642
cg15380358	CHR20	61937737	COL20A1	COL20A1	0.0472638	1.93416	-0.0716473	1.46763	0.0958569	0.877598	1.33088	1.74549
cg26199857	CHR12	54764265	ZNF385A	GPR84	0.0472622	-1.1306	-1.71535	1.45122	-0.836362	0.786536	0.0960156	1.27387
cg20648149	CHR14	64319089	SYNE2	SYNE2	0.0472549	2.55735	1.74675	3.14408	1.67283	2.81275	3.072	3.16416
cg08529852	CHR09	139557920	EGFL7	EGFL7	0.0472445	-1.35462	0.639466	1.95682	2.45231	2.63854	-1.77203	2.23917
cg21177821	CHR14	61121712		SIX1	0.0472404	-4.55755	-4.70967	-1.89244	-2.9482	-2.67056	-2.79284	-2.27623
cg00379467	CHR04	148401873	EDNRA	EDNRA	0.0472178	2.06988	1.0858	1.00067	2.3452	1.61681	2.03999	1.22212
cg16658473	CHR16	12998870	SHISA9	SHISA9	0.0472103	1.44336	0.316235	-0.150498	0.999434	0.880397	1.57278	1.70331
cg09015232	CHR20	44657115	SLC12A5	SLC12A5	0.0472031	-0.0826643	-1.01674	0.718932	-0.0756372	-0.417292	-1.05414	-0.361254
cg27223158	CHR01	5411760		MIR4417	0.0472013	1.49479	0.414092	1.40314	0.0457943	0.895349	0.0316482	1.74204
cg23573665	CHR14	55907122	TBPL2	TBPL2	0.0471795	0.328073	-0.0593806	1.34625	0.177136	0.839387	0.393423	1.52144
cg25170034	CHR17	33288066	ZNF830;CCT6B	CCT6B	0.0471603	1.00998	-0.242443	0.0132332	-0.288417	0.327479	-0.987557	1.14993
cg18007806	CHR05	177423236	PROP1	PROP1	0.0471584	-3.13978	-2.02391	-3.37388	-2.66299	-2.93361	-1.64974	-1.98735
cg18919684	CHR15	75287548	SCAMP5	SCAMP5	0.0471463	-0.504679	-0.556645	1.60122	0.847748	1.04102	1.12784	0.815157
cg19450816	CHR02	237551858		CXCR7	0.0471437	2.72184	2.02879	3.04901	2.04645	2.64257	3.05042	2.63934
cg26603179	CHR01	223566646	C1orf65	C1orf65	0.0471362	-1.37414	-0.958547	0.535154	-1.55109	0.241925	0.428931	-0.217297
cg08448701	CHR20	21686282	PAX1	PAX1	0.0471361	-4.80159	-7.14506	-2.7576	-7.10123	-3.8631	-3.52421	-2.36112
cg08733172	CHR04	174431860		HAND2	0.0471344	-1.28246	-1.66589	0.102694	-0.694388	-0.0643761	0.2216	0.483364
cg10573505	CHR01	181454164	CACNA1E	CACNA1E	0.0471068	3.48667	2.90323	2.40223	2.46176	2.44674	2.36572	2.29497
cg17083494	CHR07	96654832	DLX5	DLX5	0.0471026	-3.98999	-4.20462	-2.2024	-3.38522	-2.21726	-3.55059	-1.76604
cg09975576	CHR06	32049322	TNXB	TNXB	0.0470831	-1.47569	0.966355	1.93661	-0.424991	-0.620424	-1.84078	2.1706
cg17330048	CHR05	80257322	RASGRF2	RASGRF2	0.0470658	-1.09853	-1.467	0.393546	0.742315	0.431448	-0.482674	-0.383018
cg06102954	CHR21	42741788	MX2	MX2	0.0470091	-3.08295	-2.60503	-1.13736	-2.94714	-2.07311	-3.59094	-3.01914
cg01218587	CHR14	38080904		C14orf25	0.0470013	1.02799	-0.187472	0.132538	0.935911	0.497826	1.44803	1.78777
cg17826679	CHR19	10736038	SLC44A2	SLC44A2	0.0469891	0.433505	-0.55068	0.725722	-0.562274	0.638448	0.681038	0.75559
cg07451370	CHR11	126848024	KIRREL3	MIR3167	0.0469633	3.03115	1.71963	3.89359	1.82727	2.82177	3.30032	3.6092
cg26794715	CHR08	72757827	MSC	MSC	0.0469032	-0.748412	-1.59301	1.51058	0.0389394	1.17703	-0.0969683	1.545
cg01807735	CHR11	115861018		LOC283143	0.0468926	0.0343669	-0.0605542	0.968093	1.53224	0.634994	1.53601	1.23859
cg23302884	CHR18	44338147	ST8SIA5	ST8SIA5	0.0468787	-0.36667	-1.63177	-0.13405	-0.0755992	0.159872	0.668089	0.441037
cg13921640	CHR17	48040877		DLX4	0.0468535	-1.96463	-1.55408	0.900517	-0.851785	-0.689117	-1.4576	-1.3122
cg24034005	CHR14	97059192		BC035096	0.0468383	-4.75638	-7.91631	-3.56143	-7.44905	-4.94725	-3.15933	-2.20649
cg19877765	CHR03	11079349	SLC6A1	SLC6A1	0.0468225	-2.43327	-2.8698	-2.17262	-2.81557	-2.09651	-0.878148	-2.03154
cg10879992	CHR04	7657481	SORCS2	DQ572409	0.0468191	-3.3751	-3.56484	-3.58563	-4.10215	-3.69101	0.518458	-0.964351

## Sheet: Supplementarty Table 3
Table S3. Seven hundred probes that defined expression subgroups in an unsupervise bootstrap clustering analysis in AML patients.
Expression probe ID	Gene symbol	MAD.score	median_expression_subgroup_1	median_expression_subgroup_2	median_expression_subgroup_3	median_expression_subgroup_4	median_expression_subgroup_5	median_expression_subgroup_6
209905_at	HOXA9	4.95249	5.44213	10.1128	11.1954	4.14081	11.103	4.0614
202018_s_at	LOC728320 /// LTF	3.9428	9.14935	4.04305	5.20311	7.65508	6.94965	6.52392
210084_x_at	TPSAB1	3.85898	8.71667	5.29918	9.21857	11.3398	6.61453	5.56489
202859_x_at	IL8	3.73176	9.46725	7.91381	13.194	13.4687	9.1329	7.84899
211506_s_at	IL8	3.71472	7.03026	4.15719	10.8758	11.1146	6.32075	5.53919
214651_s_at	HOXA9	3.63602	8.82176	11.002	12.1142	6.04516	11.9808	4.91872
209728_at	HLA-DRB4	3.5688	4.62998	11.2815	4.34148	8.47953	6.1934	9.42078
204885_s_at	MSLN	3.52156	6.09157	11.8631	4.34991	5.90264	5.92616	4.67811
205936_s_at	HK3	3.49488	9.99538	8.2354	5.94315	6.55671	11.5548	5.8573
220377_at	FAM30A	3.48637	7.67997	3.94648	9.99178	4.03465	4.35416	7.762
206310_at	SPINK2	3.32158	10.5172	7.84659	13.0332	6.45297	10.9104	12.626
204468_s_at	TIE1	3.30428	6.22545	2.21242	7.52665	7.18428	2.47391	2.1523
219837_s_at	CYTL1	3.27642	8.84195	4.42986	8.76784	9.07298	4.56083	4.2856
215646_s_at	VCAN	3.27271	10.9007	6.35665	7.55769	8.48381	11.9755	8.08241
211571_s_at	VCAN	3.2014	10.7946	6.23997	7.46168	8.21107	11.5493	7.51799
201743_at	CD14	3.16236	11.2059	6.12237	6.27635	8.45296	10.0808	5.89212
210746_s_at	EPB42	3.09306	10.3068	5.63784	7.17166	7.13547	5.70569	6.60713
201427_s_at	SEPP1	3.08415	7.78575	6.09161	9.24371	5.56345	5.86324	4.2505
208791_at	CLU	3.08169	6.45948	4.95416	8.83755	4.72432	9.08911	3.30252
202007_at	NID1	3.06262	6.42051	8.25383	3.41128	5.5588	7.84329	5.20476
217023_x_at	TPSAB1 /// TPSB2	3.03925	9.08655	5.85021	9.52878	11.4587	8.18626	6.95751
206522_at	MGAM	3.03891	7.34582	2.24872	4.51369	6.55946	7.06008	3.29019
205898_at	CX3CR1	3.03876	10.4503	12.3827	6.78381	7.53253	11.3371	5.06994
220005_at	P2RY13	3.01727	8.61119	3.64234	4.6374	7.61833	7.66457	3.89924
208450_at	LGALS2	3.01572	8.6588	8.46456	5.66874	5.97636	9.97491	6.33605
205033_s_at	DEFA1 /// DEFA3 /// LOC728358	3.00011	11.3611	7.92683	11.0881	10.3587	11.284	8.96798
210549_s_at	CCL23	2.9541	4.80653	12.1168	6.0313	4.28173	9.70755	3.90679
204497_at	ADCY9	2.92272	5.82469	11.2927	3.21062	4.07106	7.86334	7.66159
211743_s_at	PRG2	2.89465	11.1892	9.16779	11.1919	9.44913	9.10492	5.82061
206871_at	ELA2	2.89456	11.9254	7.98736	11.4416	13.1901	10.3791	7.54988
206207_at	CLC	2.8744	10.9627	8.68834	11.0513	9.44382	10.2507	6.74651
216491_x_at	IGHM	2.86614	9.34179	9.8885	5.86688	6.17365	7.18501	9.45898
202890_at	MAP7	2.84633	6.99103	3.38389	7.89849	3.83016	4.50664	3.99459
206494_s_at	ITGA2B	2.82362	8.28548	5.25664	9.16112	4.4532	5.49563	5.34163
207384_at	PGLYRP1	2.82281	6.80599	2.71329	3.34733	7.20801	4.56851	3.17596
218559_s_at	MAFB	2.81546	8.66352	4.5144	7.07398	6.03903	9.69391	5.11907
211413_s_at	PADI4	2.81512	7.16194	3.67935	6.05809	5.01392	7.04706	5.73887
210997_at	HGF	2.79238	5.03724	4.65567	2.72649	6.46575	5.25223	8.02154
221731_x_at	VCAN	2.78611	12.3979	7.86021	8.9406	9.76429	13.1732	9.30839
208029_s_at	LAPTM4B	2.76817	7.77719	7.1606	9.59446	9.06212	6.96608	6.13342
206622_at	TRH	2.75359	6.26026	5.51161	4.99824	11.4838	4.22422	5.52656
206067_s_at	WT1	2.75208	6.81734	3.75507	8.45882	6.14243	4.19376	6.35254
212768_s_at	OLFM4	2.74654	4.675	2.50356	3.00299	4.726	4.29223	3.55273
215514_at	---	2.7443	4.2651	0.803905	2.18867	2.53709	4.27806	4.22136
217378_x_at	---	2.73979	9.45905	8.92674	6.34462	7.70267	6.50113	9.49033
205838_at	GYPA	2.72792	8.61726	5.6965	5.48433	6.48631	4.57371	5.30267
205780_at	BIK	2.71636	8.75492	9.12259	8.82053	5.79756	9.11155	6.12716
206135_at	ST18	2.70674	5.54179	3.1686	2.2608	5.37082	2.67064	8.12609
36711_at	MAFF	2.69937	6.88619	6.59859	11.3996	10.1335	7.6462	5.25358
204439_at	IFI44L	2.69291	5.69434	4.86804	4.02287	4.21031	4.22114	4.11996
204561_x_at	APOC2 /// APOC4	2.68582	8.36068	13.6302	9.65398	7.56223	10.5365	6.44355
210655_s_at	FOXO3	2.68361	8.503	4.55878	6.10692	7.57196	5.04092	8.04569
205453_at	HOXB2	2.67496	9.33264	6.22556	10.6374	6.19079	7.35365	6.43379
217572_at	---	2.66258	8.36801	5.01082	4.95318	5.65175	4.15169	5.52636
209772_s_at	CD24	2.66018	6.17417	3.91323	4.80439	6.68824	5.03849	3.74114
202283_at	SERPINF1	2.65844	8.93482	11.5326	7.36319	6.08266	8.53487	9.9173
203382_s_at	APOE	2.64533	5.4649	5.15715	7.22708	6.20344	4.93509	4.30695
214469_at	HIST1H2AE	2.64274	4.43731	4.69584	6.98142	7.09481	3.94219	6.28607
209757_s_at	MYCN	2.63586	7.97438	4.37533	7.98041	7.05872	4.99132	4.60803
205922_at	VNN2	2.63319	7.16619	3.99052	5.34046	6.45084	8.0588	4.40227
206655_s_at	GP1BB /// SEPT5	2.62735	8.36108	5.66561	7.01081	5.37595	5.94341	4.4457
201325_s_at	EMP1	2.62735	5.41662	4.30688	6.1309	7.95265	6.13592	8.36086
211135_x_at	LILRB3	2.61808	9.77967	7.19038	6.21923	6.77287	10.5912	6.31129
210244_at	CAMP	2.61571	8.14998	5.61193	5.72801	7.27699	7.2995	6.02147
219777_at	GIMAP6	2.59553	7.7046	4.97816	3.47342	5.63928	6.85436	4.1446
211821_x_at	GYPA	2.59447	10.411	7.53966	8.41698	7.84789	5.81874	6.2629
206676_at	CEACAM8	2.59389	7.84507	3.63088	6.72666	7.31897	6.46497	5.45486
213566_at	RNASE6	2.57095	10.0067	9.73466	7.21655	7.65635	10.8506	9.07602
201110_s_at	THBS1	2.56514	4.70352	2.17495	5.39331	5.25426	4.59145	4.19232
205653_at	CTSG	2.56288	10.6055	5.81667	12.4444	9.37615	11.9398	8.77609
217281_x_at	IL8	2.56036	8.80531	9.22244	6.77402	7.00813	5.44172	9.0197
212192_at	KCTD12	2.55903	9.93574	7.50699	6.54422	7.49856	10.1383	6.70149
211644_x_at	GJB6 /// IGKC /// NTN2L	2.55603	9.67285	9.39882	7.83936	8.19441	6.43042	9.69892
204620_s_at	VCAN	2.54268	12.2693	8.5971	9.02068	10.1993	12.8858	9.40585
205837_s_at	GYPA	2.53994	7.45187	4.35544	5.23397	5.51072	4.26886	4.88645
220532_s_at	TMEM176B	2.51213	8.59216	7.79755	6.83167	8.16145	9.55155	6.98066
214146_s_at	PPBP	2.50455	8.44672	7.71426	9.68368	7.11917	8.82104	5.44146
210225_x_at	LILRB3	2.50222	9.72573	8.49012	6.35261	7.05976	10.7279	6.77238
203290_at	HLA-DQA1	2.49833	5.9672	8.23559	4.96097	7.76443	7.22455	4.37412
207269_at	DEFA4	2.4944	9.88822	7.34271	10.6774	8.94863	8.80668	7.67494
211820_x_at	GYPA	2.47869	9.71941	7.53605	8.18323	7.6455	6.08529	7.40837
204351_at	S100P	2.4778	9.78262	5.41487	8.80235	11.0046	9.02715	6.08461
207341_at	PRTN3	2.47767	11.6472	9.45855	11.5585	12.8561	9.98831	8.34051
219593_at	SLC15A3	2.47179	8.63736	7.34068	6.0291	6.99871	9.05794	6.77037
205041_s_at	ORM1 /// ORM2	2.47096	4.66179	2.36109	3.36274	4.58684	4.06805	4.0104
201462_at	SCRN1	2.46037	6.87486	8.15372	6.56475	9.34033	6.94623	5.08781
210992_x_at	FCGR2C	2.45968	7.75036	8.00976	6.03984	5.95445	8.84669	5.65978
217022_s_at	IGHA1 /// IGHA2	2.45804	12.4153	12.1256	10.0784	10.3565	9.34496	11.9418
203231_s_at	ATXN1	2.4545	6.82913	7.56726	3.78835	3.86529	7.32393	4.21984
206834_at	HBD	2.44213	14.2066	11.5618	13.1241	11.9744	10.3088	10.5828
209480_at	HLA-DQB1	2.43725	7.93844	6.24186	6.5947	8.22518	6.12629	8.20878
266_s_at	CD24	2.43578	6.59911	2.49047	6.01498	6.62034	5.28076	3.4155
220051_at	PRSS21	2.43568	8.49887	8.07778	9.75418	10.3951	7.71701	7.8261
213844_at	HOXA5	2.43118	8.34136	10.0992	11.2161	7.90402	10.9627	7.30126
211430_s_at	IGH@ /// IGHG1 /// IGHG2 /// IGHG3 /// IGHM /// IGHV4-31	2.4296	13.1452	12.6652	11.1283	11.5267	9.75048	13.4166
209301_at	CA2	2.42843	10.7673	7.54961	10.5453	9.02126	8.54463	7.54386
210784_x_at	LILRB3	2.41754	9.87617	8.27653	6.25037	6.8433	10.3987	6.74373
202269_x_at	GBP1	2.4092	6.0306	4.21254	3.95174	4.71032	5.3133	4.9931
204149_s_at	GSTM4	2.40498	5.95933	8.38236	5.68346	4.95159	7.16952	8.49295
221057_at	SPATA1	2.40327	3.36102	4.21492	3.11214	3.57329	2.67282	5.03634
215382_x_at	TPSAB1	2.39792	8.73837	6.14541	8.47801	10.4992	7.73262	5.53257
212956_at	TBC1D9	2.39368	7.71823	9.06971	5.20669	5.44294	8.09703	4.74359
201158_at	NMT1	2.39344	7.23684	6.33993	4.52017	6.05642	5.63586	7.31648
212999_x_at	HLA-DQB1	2.39235	8.57442	5.72098	6.85291	8.64954	6.7062	9.26477
205997_at	ADAM28	2.39182	7.84938	6.62161	8.95954	7.92616	7.29938	3.62106
206091_at	MATN3	2.37596	2.35698	3.1608	1.74689	2.95154	1.91106	3.16659
204560_at	FKBP5	2.37522	7.42181	5.6281	7.62567	6.56998	8.20783	10.7689
212188_at	KCTD12	2.37341	9.55387	7.3988	5.85329	6.95036	9.71413	8.54948
220066_at	NOD2	2.37088	7.24607	5.60466	4.93192	4.65239	8.07561	5.20597
218361_at	GOLPH3L	2.35927	8.28635	7.81112	5.66851	6.18892	6.96688	8.15268
205557_at	BPI	2.35728	10.0076	10.0317	9.39476	9.72808	9.81485	4.61117
213515_x_at	HBG1 /// HBG2	2.35093	14.9688	11.8896	13.7388	14.2018	11.6621	12.517
207802_at	CRISP3	2.34978	4.47524	1.81035	3.59447	3.5503	3.27986	4.92181
203913_s_at	HPGD	2.3388	4.77899	4.93396	2.79392	6.05045	4.23475	3.2633
221578_at	RASSF4	2.33429	7.30614	8.85808	4.97034	5.78571	9.24088	6.2066
217258_x_at	IVD	2.33385	7.60622	6.77957	5.14886	4.83015	5.24677	6.00797
201044_x_at	DUSP1	2.32133	8.34228	7.87192	9.19513	8.11073	9.07785	8.99843
215925_s_at	CD72	2.321	5.49561	7.77685	4.84478	7.13237	5.71579	3.91782
217849_s_at	CDC42BPB	2.31699	7.37814	4.25467	6.13271	4.62265	6.10906	7.03051
213831_at	HLA-DQA1	2.31408	9.12525	7.40761	7.59506	9.38454	6.97916	8.73219
209771_x_at	CD24	2.31223	9.33016	7.49694	9.04177	9.54257	8.07573	6.3899
206665_s_at	BCL2L1	2.31064	7.20168	6.61881	6.7399	5.87943	5.10802	7.00415
213589_s_at	B3GNTL1	2.30809	5.79221	8.47528	6.7424	6.07601	7.3375	8.64016
203821_at	HBEGF	2.3029	6.70778	5.87459	8.95764	7.09011	8.34144	8.01146
205040_at	ORM1	2.30284	4.52346	2.90709	2.3524	4.69266	4.06574	4.07162
206660_at	IGLL1	2.29323	10.6123	7.75765	10.529	10.0125	8.52116	7.63583
211637_x_at	LOC652128	2.2915	9.6307	10.0065	7.86495	7.34341	6.47126	10.1361
206851_at	RNASE3	2.29148	11.1898	12.1442	10.8856	9.37272	12.0668	7.24606
221724_s_at	CLEC4A	2.29121	8.17016	4.9646	5.02994	5.52398	7.86975	5.48309
205862_at	GREB1	2.27835	2.77257	4.70498	2.98635	3.58143	1.88056	5.2121
210998_s_at	HGF	2.2759	5.37902	4.53396	4.08173	6.28776	3.97468	7.82369
216892_at	IGHG1	2.27501	6.47502	3.63164	3.6339	4.67434	3.87059	6.84878
211307_s_at	FCAR	2.27024	6.35917	2.66274	4.55996	5.94268	5.94564	4.495
209387_s_at	TM4SF1	2.26828	5.83445	3.60857	5.76788	4.64749	4.18039	4.37415
210662_at	KYNU	2.26595	3.44948	4.05739	3.25942	2.7114	2.96783	1.96424
215591_at	SATB2	2.26589	3.45881	3.84663	2.9345	3.36433	3.66591	4.25842
208470_s_at	HP /// HPR	2.26453	7.23132	5.42039	4.81849	6.58513	6.42547	3.90162
201496_x_at	MYH11	2.26365	5.66703	5.29308	4.18092	3.92073	4.34519	3.64649
219243_at	GIMAP4	2.26247	8.74289	7.34716	5.66018	5.81664	7.48539	6.47223
219878_s_at	KLF13	2.26206	6.1703	7.10982	7.19108	4.90853	7.34235	7.01239
205568_at	AQP9	2.26101	7.53144	4.38058	6.63797	7.95269	7.64746	5.09684
218454_at	FLJ22662	2.26057	11.2304	10.6019	8.058	8.55896	10.972	8.44522
212606_at	WDFY3	2.25958	7.02728	4.35467	4.47547	7.30614	7.43889	4.8905
209395_at	CHI3L1	2.25906	7.58585	2.65137	3.62724	4.02793	3.34884	4.46187
200897_s_at	PALLD	2.25122	6.69047	9.44667	5.6869	4.29627	7.90581	5.98176
221602_s_at	FAIM3	2.24466	8.90619	9.38921	5.86848	6.23749	6.86785	6.45322
203216_s_at	MYO6	2.24187	4.92246	6.7368	6.33482	5.53938	4.83472	5.19219
213147_at	HOXA10	2.23728	8.67686	9.90015	10.1489	5.98747	10.4947	7.45441
216361_s_at	MYST3	2.23247	5.03301	5.72658	5.85673	6.59287	5.71823	5.2646
204419_x_at	HBG2	2.22438	15.0332	11.6096	13.9361	14.4343	11.7921	12.5587
213150_at	HOXA10	2.223	7.71137	9.56215	9.86808	6.16003	10.0775	7.11619
200878_at	EPAS1	2.22214	6.41657	4.36633	5.25498	6.07936	4.11118	4.34127
202861_at	PER1	2.21905	7.44359	6.85073	9.65631	9.58793	8.7635	7.90544
202718_at	IGFBP2	2.21483	8.71803	7.06746	10.2201	8.15027	8.49292	9.24644
204112_s_at	HNMT	2.2108	6.8691	6.9474	5.12292	5.35858	8.70041	6.92871
219995_s_at	ZNF750	2.20728	3.60337	4.88145	4.21625	3.23166	2.875	3.59875
200872_at	S100A10	2.2009	12.2816	11.9313	10.8796	11.2686	13.9288	8.49871
214777_at	---	2.2009	8.73857	7.22423	6.84795	7.00792	5.60081	8.22455
207437_at	NOVA1	2.20033	3.40919	4.80134	2.47996	2.99424	2.48725	2.48279
211169_s_at	PPP1R3A	2.19523	4.02304	2.70652	5.30706	4.53392	3.45479	4.21794
209543_s_at	CD34	2.19519	10.0563	7.01833	10.0772	11.1002	8.29193	11.395
217536_x_at	---	2.19421	3.71255	4.31849	3.6812	4.41213	4.79298	2.7344
205237_at	FCN1	2.18851	11.3191	8.48892	9.48488	9.25752	11.6331	8.78296
206314_at	ZNF167	2.18664	6.85974	6.38535	3.607	5.97908	5.099	6.67942
202806_at	DBN1	2.18598	6.08024	5.37981	7.56731	8.85891	5.65106	8.07606
204961_s_at	NCF1 /// NCF1B /// NCF1C	2.18267	10.8227	9.78113	8.49278	9.22866	11.0961	5.44441
201669_s_at	MARCKS	2.18151	7.84195	8.55483	9.67863	9.22463	10.0927	5.7904
208963_x_at	FADS1	2.18014	7.63891	5.09363	8.2224	5.07232	8.20096	7.58611
203662_s_at	TMOD1	2.178	7.80846	5.29841	4.90268	4.87839	4.968	4.50506
215200_x_at	---	2.17733	5.548	5.89099	6.3132	7.34529	6.16513	5.74072
220109_at	TF	2.17633	4.65455	4.93675	4.32062	3.17333	3.84266	5.29201
216474_x_at	TPSAB1 /// TPSB2	2.17174	9.72875	7.64504	10.0632	11.6686	8.74037	7.04807
203381_s_at	APOE	2.16945	6.23222	6.61581	6.21132	5.59662	4.63515	5.16984
216373_at	TAPT1	2.16916	3.42749	5.21067	5.22371	4.7036	4.86237	2.6211
209983_s_at	NRXN2	2.16888	5.31707	4.11301	5.56092	6.19961	4.62876	7.34477
205863_at	S100A12	2.16543	11.075	7.39663	8.27597	10.023	10.899	8.68288
219479_at	KDELC1	2.16401	5.78346	3.87926	6.84308	4.16159	4.35037	3.78668
212750_at	PPP1R16B	2.1616	6.19318	5.35558	8.99991	5.18601	4.85515	5.74062
204840_s_at	EEA1	2.16151	4.28064	3.58356	3.37561	4.35596	4.41649	5.64344
201670_s_at	MARCKS	2.16108	6.30121	7.54188	7.59891	7.68543	8.76378	4.59441
204115_at	GNG11	2.16067	7.18896	6.03233	6.06826	7.42968	5.01881	5.04484
213182_x_at	CDKN1C	2.15756	6.21138	4.23871	7.74619	6.25798	5.44919	3.81534
205844_at	VNN1	2.15582	6.66522	5.35312	6.99905	6.89384	8.3193	5.59645
219208_at	FBXO11	2.15331	3.88109	3.12322	5.49908	5.62216	3.53498	3.81784
219478_at	WFDC1	2.1519	7.04548	4.53083	6.53285	8.6555	4.69036	4.50179
205391_x_at	ANK1	2.15043	9.61731	8.32447	8.62814	7.35043	6.74303	6.74581
210115_at	RPL39L	2.14993	5.78396	5.64163	4.18962	7.66878	7.13486	6.96662
200782_at	ANXA5	2.14975	10.9432	11.5157	8.65986	8.44546	12.0729	7.73887
216984_x_at	IGL@	2.14855	9.4389	9.50904	7.32229	7.03932	6.96376	8.77406
205876_at	LIFR	2.1471	4.34685	4.31362	3.62997	5.00528	4.00822	2.75827
201015_s_at	JUP	2.14666	9.61479	7.2012	10.0642	11.3186	6.88027	10.9625
213479_at	NPTX2	2.14246	5.58136	5.16286	6.07432	4.46928	5.39227	5.77645
210202_s_at	BIN1	2.14089	7.05715	6.07088	5.71794	6.79663	4.38235	3.72422
201422_at	IFI30	2.13893	12.5323	9.72858	10.541	11.4278	12.9678	9.91951
217194_at	RASAL2	2.13688	3.45738	4.21512	2.53198	3.84095	4.00461	1.94829
217067_s_at	DMP1	2.1359	4.42708	4.76174	3.29773	4.34221	3.69749	4.34516
213506_at	F2RL1	2.13294	5.86305	3.75783	4.68425	5.0604	5.13919	7.21503
40472_at	AGPAT7	2.13216	6.23366	6.7775	4.45088	6.12466	6.65334	7.40409
204083_s_at	TPM2	2.13215	6.17731	4.66996	7.96748	6.98673	5.502	7.71558
211840_s_at	PDE4D	2.13203	4.12709	4.38016	7.02014	7.00264	5.70134	5.14776
209616_s_at	CES1	2.132	8.64923	12.2635	8.21369	6.86574	11.3136	7.83343
212651_at	RHOBTB1	2.13	6.17159	6.06898	5.70534	6.06562	5.55541	5.17152
204619_s_at	VCAN	2.12912	9.00353	6.19318	6.3618	7.08851	9.54509	6.85683
214522_x_at	HIST1H3D	2.12904	5.95433	7.21009	9.29042	6.79327	6.37015	8.12516
213758_at	COX4I1	2.12818	5.77686	6.12402	8.5102	8.64759	7.61798	8.30173
201440_at	DDX23	2.12755	8.64293	8.31885	6.21218	6.08353	7.89956	6.91206
216379_x_at	CD24	2.12439	9.58566	7.72502	9.27126	9.90326	8.11094	6.52667
218541_s_at	C8orf4	2.12208	3.07065	2.51854	1.91039	2.87809	2.40002	2.60679
211650_x_at	IL8	2.1216	7.99141	7.53741	6.06972	5.83049	6.44261	8.20124
204304_s_at	PROM1	2.12116	9.124	9.33405	9.74064	8.50294	7.54123	10.0234
212224_at	ALDH1A1	2.12087	5.76583	3.73104	6.55947	4.12251	4.62929	5.32911
214551_s_at	CD7	2.11865	7.64047	8.17043	7.25189	5.24107	6.69082	8.51951
206082_at	HCP5	2.11719	7.63865	7.38316	5.0825	5.47699	6.99233	7.40752
211429_s_at	SERPINA1	2.11564	11.4328	7.31712	8.59022	11.3765	11.2696	8.5549
205157_s_at	KRT17	2.11522	4.27216	3.57107	6.42951	5.54183	3.79394	6.64717
215441_at	LOC730453	2.1138	4.48936	2.09826	3.92149	2.83891	3.36365	3.08591
206877_at	MXD1	2.11325	6.87158	5.61042	9.1484	8.74613	7.87919	6.91807
212298_at	NRP1	2.10778	6.23276	4.99481	3.84797	4.81383	5.10033	6.846
212613_at	BTN3A2	2.1049	7.76655	6.88013	4.74825	5.20466	7.39036	7.78416
222146_s_at	TCF4	2.10422	7.67642	3.94383	7.69196	6.22672	7.16384	8.90262
205801_s_at	RASGRP3	2.10244	5.13032	7.56899	8.77988	5.01781	5.10895	4.4675
208529_at	BTF3L1	2.09994	3.68776	2.9161	3.49182	3.3892	3.29945	4.41171
202833_s_at	SERPINA1	2.0992	10.4764	6.06047	7.86969	10.3848	10.1286	8.12438
219054_at	C5orf23	2.09447	9.88768	7.13938	9.8748	10.5307	7.79971	9.56592
219491_at	LRFN4	2.09159	6.10442	8.13387	6.78313	5.53965	8.21559	6.06785
212681_at	EPB41L3	2.09107	4.31042	3.26701	3.52196	3.71713	6.02263	4.47098
206480_at	LTC4S	2.08639	7.79665	8.23505	7.9856	4.70907	6.85874	5.73589
206759_at	FCER2	2.08613	6.73485	5.7147	4.72753	4.40174	4.97502	4.99615
204627_s_at	ITGB3	2.08544	6.74112	4.91213	6.13585	4.37439	6.46149	4.63138
207406_at	CYP7A1	2.08507	4.04016	4.52929	3.65874	3.19076	4.38492	5.15005
218783_at	INTS7	2.08327	6.90039	5.47986	4.5592	5.98846	4.57138	4.47882
215047_at	TRIM58	2.07935	8.62854	5.28136	7.03416	6.57841	5.23182	6.10212
216052_x_at	ARTN	2.07905	7.46386	8.79682	6.60546	6.61909	8.41065	6.08793
219961_s_at	C20orf19	2.07876	6.77096	6.48634	7.6606	6.49243	5.57447	8.16742
211732_x_at	HNMT	2.07725	5.75738	6.04422	4.81302	6.0455	7.99438	5.43051
209631_s_at	GPR37	2.07386	3.299	3.80356	2.74724	4.71084	3.86842	2.70255
200602_at	APP	2.07287	8.0106	4.9641	3.69535	8.293	5.95801	6.93773
210586_x_at	RHD	2.07106	9.16715	6.205	6.36748	6.34869	5.76651	6.32149
205413_at	MPPED2	2.07063	5.95162	7.02188	4.81747	5.95531	4.18479	5.9442
205421_at	SLC22A3	2.07024	1.86229	0.783036	1.5395	2.13559	1.82988	4.39407
220911_s_at	KIAA1305	2.06926	7.12718	5.81318	7.6709	5.42473	6.04648	5.53303
217820_s_at	ENAH	2.0691	4.94828	3.51598	4.80483	5.10325	5.42968	7.32806
216576_x_at	NTN2L	2.06837	9.02059	7.86791	7.72378	6.77504	6.89869	9.04709
219688_at	BBS7	2.06832	4.01819	4.91169	4.29006	3.45873	4.40776	5.38689
209687_at	CXCL12	2.0669	5.75116	5.56469	6.18189	6.17756	4.8259	5.55485
208456_s_at	RRAS2	2.06461	5.88429	5.66879	4.89671	4.80703	4.80622	7.59741
207846_at	POU1F1	2.06446	2.51543	3.60341	2.3475	3.42814	2.03084	2.37083
207550_at	MPL	2.06402	7.19474	5.03938	7.54068	8.12396	4.70556	5.76782
206440_at	LIN7A	2.0638	5.43223	7.26295	5.57076	5.80086	6.50169	4.00347
205017_s_at	MBNL2	2.06333	6.28378	6.18848	4.38324	6.04103	4.77103	3.5842
222173_s_at	TBC1D2	2.06169	6.76964	5.39548	5.07209	5.71138	7.90943	6.29179
210889_s_at	FCGR2B /// FCGR2C	2.06042	7.14041	7.6324	6.05057	5.13695	7.69384	5.75496
215168_at	TIMM17A	2.05935	4.29119	4.9956	3.9409	4.81661	4.09491	2.87054
214121_x_at	PDLIM7	2.05892	6.22825	6.03704	6.76772	5.80639	6.95411	7.2315
220609_at	LOC202181	2.05817	5.09803	4.42176	5.77206	5.07361	5.73513	4.23198
207854_at	GYPE	2.05668	6.48867	3.82419	5.07179	4.78202	3.10471	5.24487
220507_s_at	UPB1	2.05666	4.35824	5.02523	6.18303	5.83176	5.67347	4.73171
218345_at	TMEM176A	2.05576	9.08099	8.63788	6.49382	8.49208	9.36388	6.36564
214776_x_at	XYLB	2.05386	1.74796	2.98215	0.764104	2.38202	1.84541	2.53168
222145_at	---	2.0531	6.92933	6.52215	5.11324	6.86751	6.22574	7.86678
209774_x_at	CXCL2	2.05196	6.6841	5.30657	9.93299	8.13943	6.10424	4.74301
209960_at	HGF	2.0469	6.95353	7.37404	3.58202	7.37217	6.82599	8.76032
207928_s_at	GLRA3	2.04687	3.97167	5.30724	3.94414	3.78958	3.54036	3.53371
205627_at	CDA	2.046	8.86324	6.87317	7.5085	6.83578	8.86086	5.83526
210254_at	MS4A3	2.04388	11.7666	10.7979	10.7558	11.2379	11.2312	9.43873
214575_s_at	AZU1	2.04334	12.6337	13.355	14.0733	13.2681	12.7766	8.08791
214696_at	MGC14376	2.04046	7.9542	6.70884	10.0429	10.0397	8.14123	7.09478
216406_at	---	2.03913	4.90056	3.66929	5.07575	4.11871	4.57474	5.98024
210430_x_at	RHD	2.03851	8.41825	5.92061	6.60807	6.04877	5.41208	6.10654
204848_x_at	HBG1 /// HBG2	2.03829	14.8514	11.951	13.2774	14.0431	11.2203	11.7904
215172_at	PTPN20A /// PTPN20B	2.03522	4.00323	4.97352	3.72231	4.65171	4.5513	6.15598
207190_at	ZZEF1	2.03226	5.35272	3.77524	6.31184	6.26284	3.38001	4.59956
221841_s_at	KLF4	2.0292	11.2215	10.8669	9.32312	9.41083	12.1589	6.44001
205683_x_at	TPSAB1 /// TPSB2	2.02917	9.24665	7.03331	9.73221	11.3879	8.83647	6.94788
203556_at	ZHX2	2.02748	6.81349	7.6948	7.13396	7.65162	6.30472	6.39037
216839_at	LAMA2	2.02735	4.27205	5.0603	3.61158	3.94992	3.27897	4.46882
220091_at	SLC2A6	2.02619	7.61154	5.1696	5.39756	7.43526	6.94578	7.78688
207104_x_at	LILRB1	2.02568	9.14696	9.94455	6.17661	6.42052	10.0512	6.11775
219174_at	IFT74	2.02535	5.2819	5.69505	5.57445	3.22363	3.80033	2.99186
213934_s_at	ZNF19 /// ZNF23	2.02344	6.61239	5.52937	4.66699	4.69356	4.91409	5.22868
217105_at	MAG	2.02213	4.1409	6.43693	3.95048	4.25906	5.28499	3.0514
214230_at	CDC42	2.02123	6.88398	7.0181	9.41968	9.71894	7.72352	7.21467
210123_s_at	CHRFAM7A /// CHRNA7	2.02024	5.6606	8.29975	7.65283	6.37688	7.75146	5.51029
201005_at	CD9	2.01916	9.02328	7.83202	9.72156	8.26468	9.42363	8.43231
216805_at	---	2.01844	4.06647	3.69174	3.16081	3.83588	3.43664	3.39978
219311_at	CEP76	2.01807	7.19859	5.79407	5.2298	4.40439	5.02112	4.73875
215468_at	LOC647070	2.01751	4.11079	4.39671	3.74899	4.56661	4.05459	3.89628
214433_s_at	SELENBP1	2.0164	10.3835	8.06568	8.73489	8.56705	7.0182	7.36734
207286_at	CEP135	2.01465	3.78489	5.61042	5.64524	4.25566	4.1286	3.35813
217889_s_at	CYBRD1	2.01349	6.26236	3.01514	5.63042	5.23394	3.76839	3.67165
214415_at	PLGLB1 /// PLGLB2	2.01324	5.71972	6.70209	4.44448	5.05389	4.07216	7.24848
215509_s_at	BUB1	2.01312	7.96868	6.47679	5.02232	6.13808	6.90115	7.4284
211791_s_at	KCNAB2	2.01236	7.29896	6.21377	7.25779	8.14359	7.9201	9.69682
206244_at	CR1	2.01217	6.7311	4.94887	4.4718	5.44294	6.22623	4.95655
205528_s_at	RUNX1T1	2.01136	4.54133	3.84259	4.60718	9.34127	4.69311	3.53728
215703_at	CFTR	2.01113	4.30888	3.52082	5.31799	4.20833	4.8504	4.46297
219872_at	C4orf18	2.01071	6.0513	3.94858	4.37703	5.04446	6.42474	4.68683
AFFX-r2-Bs-phe-5_at	---	2.00959	3.783	4.02004	2.35432	2.96897	3.25518	4.79587
219714_s_at	CACNA2D3	2.00923	8.34907	10.4181	6.52	8.13719	9.04131	4.81191
200985_s_at	CD59	2.00735	8.55066	6.55922	9.22185	6.64753	7.24619	8.42312
215112_x_at	MCF2L2	2.00199	3.16378	3.94599	2.75456	3.35858	3.43592	3.67384
203955_at	KIAA0649	2.0008	7.22931	7.31054	5.98954	5.12349	7.33267	3.47086
210511_s_at	INHBA	1.99972	3.59318	3.47494	6.1179	5.82316	3.29134	5.74364
205372_at	PLAG1	1.99915	5.44833	6.94259	4.17883	5.38473	5.37661	5.11759
205403_at	IL1R2	1.99845	5.35893	3.3069	5.51965	4.31379	3.81122	3.89008
205240_at	GPSM2	1.99668	7.50997	4.31523	6.05739	6.45483	4.35455	7.38342
205830_at	CLGN	1.99657	4.70531	5.03297	5.45139	4.02962	4.93806	6.5578
214677_x_at	IGL@ /// IGLJ3 /// IGLV2-14 /// IGLV3-25 /// IGLV4-3	1.99333	13.4419	12.4154	12.0927	11.6467	10.9622	12.8197
220253_s_at	LRP12	1.9928	3.28468	2.45576	4.85095	3.55679	2.05158	3.93601
212671_s_at	HLA-DQA1 /// HLA-DQA2 /// LOC731682	1.99214	10.0649	11.1985	9.14302	11.0974	9.90354	11.0669
205193_at	MAFF	1.99172	7.61652	7.18383	9.71961	9.68041	8.20562	7.01337
220649_at	AGBL3	1.98837	3.09678	2.16867	3.07687	2.63786	2.68266	2.81294
206112_at	ANKRD7	1.98638	4.8634	5.21214	3.70738	4.86938	4.19759	5.03219
218885_s_at	GALNT12	1.98635	6.45278	6.60037	7.07897	4.60421	7.09122	7.94409
213998_s_at	DDX17	1.9828	6.96756	7.84597	5.90808	5.5143	6.58171	7.94399
218856_at	TNFRSF21	1.98212	7.04857	5.57037	6.44405	9.51296	5.79807	9.426
215121_x_at	IGL@ /// IGLV2-14 /// IGLV3-25 /// IGLV4-3	1.98007	13.3032	12.5443	11.5137	11.0166	11.3099	12.6019
213556_at	LOC390940	1.97972	6.57717	9.33678	5.73888	6.23626	7.45383	8.8469
219922_s_at	LTBP3	1.97968	7.06176	6.97813	7.75321	6.93635	6.05163	8.31488
216135_at	IQCK	1.97874	2.82098	3.41349	4.46166	4.20172	3.60318	5.68852
215288_at	LOC650465	1.97857	6.22496	4.30291	7.89526	4.88657	5.91178	5.9058
207178_s_at	FRK	1.97698	4.17831	4.2545	4.36944	3.65823	4.68649	2.90534
216401_x_at	---	1.97445	8.46054	6.14233	6.14474	6.15145	5.87541	6.55187
217268_at	RAB7A	1.97285	4.44594	2.81627	3.81682	4.81326	3.11812	5.73946
215282_at	ANAPC13	1.97274	4.67942	5.63847	3.83854	4.24915	3.64798	4.61939
212993_at	---	1.972	7.94031	7.81122	6.2105	6.18637	8.26494	7.41321
203757_s_at	CEACAM6	1.97117	8.57928	6.04801	7.86419	8.43903	7.61494	7.70492
208719_s_at	DDX17	1.97014	6.89996	7.49691	4.61542	5.37682	7.12133	6.72039
207331_at	---	1.96894	4.41492	4.52461	5.19852	3.97731	4.70197	4.26729
217505_at	KLHL23	1.96756	2.56275	4.18357	2.91796	3.12529	4.03216	3.62487
215457_at	---	1.96567	4.46425	5.36411	5.75752	5.51094	4.18381	4.89404
208650_s_at	CD24	1.96528	7.63826	5.45107	7.62815	8.22484	6.63896	5.90363
215779_s_at	HIST1H2BG	1.96418	6.6944	7.76022	7.62129	7.8832	6.3811	8.16624
217321_x_at	ATXN3	1.96401	3.40765	5.04877	4.93327	4.53589	3.42082	5.07098
202499_s_at	SLC2A3	1.96392	9.55861	7.90347	10.5262	11.3146	9.94296	8.84652
205966_at	TAF13	1.96236	2.49565	2.61834	1.98306	3.20607	3.14412	3.18617
207272_at	ZNF80	1.96087	4.89862	5.64141	5.43319	5.32138	4.84052	5.56451
205592_at	IL8	1.96081	11.4417	9.11745	9.96212	9.95838	8.29803	8.67694
202411_at	IFI27	1.95909	8.75402	9.12497	7.51948	8.42888	6.80811	6.68991
215561_s_at	IL1R1	1.95873	3.63739	3.98489	4.14427	3.75336	3.74184	3.22679
204167_at	BTD	1.95858	5.96084	6.20353	4.52972	4.12977	6.5943	5.95141
215619_at	---	1.95744	4.04658	4.87787	3.90725	4.19232	3.69824	3.85191
204306_s_at	CD151	1.95728	5.84705	4.26785	6.91101	5.34747	7.26479	3.64734
212589_at	RRAS2	1.95646	6.76273	5.01068	4.3102	5.51971	4.84803	7.5331
215924_at	---	1.95619	4.47404	2.83271	4.81101	4.28984	4.96814	5.56529
203645_s_at	CD163	1.95615	8.79316	6.85972	6.46876	7.24613	8.56588	6.63871
222222_s_at	HOMER3	1.9556	5.75603	5.84585	7.22036	6.78174	8.13594	4.10469
216613_at	---	1.95495	3.34334	3.79713	2.39161	3.92505	3.70458	3.74684
206999_at	IL12RB2	1.95486	5.93988	5.82106	6.69151	5.89038	5.59662	6.5587
220770_s_at	LOC63920	1.9546	6.43546	5.47995	3.71163	5.62345	5.5443	6.09203
206146_s_at	RHAG	1.95437	7.42824	5.65286	6.64266	5.16402	4.4627	5.95198
207459_x_at	GYPB	1.95409	10.5918	8.07742	9.14069	8.67865	7.37327	8.36589
213126_at	MED8	1.95259	5.64743	4.67504	4.14211	4.41131	4.86677	4.68894
214389_at	---	1.95091	4.64731	2.8575	3.14482	4.14061	3.29261	5.43741
204824_at	ENDOG	1.9508	7.13528	8.83317	5.75238	6.12039	8.51208	8.04526
209967_s_at	CREM	1.95076	5.62318	4.76742	5.79118	6.20465	4.02707	4.15842
210035_s_at	LOC388907 /// LOC642146 /// LOC647436 /// RPL5 /// SNORA66	1.95074	3.7106	4.35495	5.03675	3.752	3.11311	5.59344
207989_at	OPRM1	1.95068	4.68162	3.75949	5.59431	5.34398	4.4815	5.95194
201733_at	CLCN3	1.94991	6.63399	5.7768	4.53904	4.39831	5.23666	6.94188
204545_at	PEX6	1.94973	6.78032	5.09528	4.8986	5.18909	6.89976	6.92969
217210_at	---	1.94959	6.02916	6.33871	4.34571	5.63169	5.20553	6.49165
204698_at	ISG20	1.94864	5.55002	6.15651	4.94	7.32234	4.52469	4.62265
209764_at	MGAT3	1.94831	6.76227	4.91573	5.70902	4.72848	4.70588	6.24127
212915_at	PDZRN3	1.9483	3.55689	4.12326	4.1034	4.28642	3.42622	3.51628
217524_x_at	---	1.94828	4.37455	4.82777	5.48777	5.68548	4.37473	5.92692
209900_s_at	SLC16A1	1.94797	5.27009	6.8617	4.61905	7.34327	5.62953	5.10437
211771_s_at	POU2F2	1.94756	8.08937	8.95805	5.47735	5.95395	8.50692	6.52645
212715_s_at	LOC731210 /// MICAL3	1.94735	5.58288	6.06264	4.92427	6.40905	3.84059	7.09839
218695_at	EXOSC4	1.94439	8.02488	9.17494	6.40849	6.64658	7.97301	7.81246
211226_at	GALR2	1.94381	3.95975	3.81818	3.29894	4.57229	3.66257	3.05753
214120_at	RFPL1S	1.94355	4.60244	5.8811	5.01137	5.35436	4.68238	4.56421
200665_s_at	SPARC	1.9412	9.23852	5.80696	8.05734	9.27852	7.04998	9.26479
201904_s_at	CTDSPL	1.94105	6.58408	4.12623	5.29021	5.69896	4.65517	6.87544
205767_at	EREG	1.94064	6.22334	5.94706	9.24698	6.33985	7.43867	5.35316
220187_at	STEAP4	1.94033	4.62729	4.20322	3.18111	3.73084	4.70987	3.54823
219278_at	MAP3K6	1.93975	5.94794	4.74078	6.5257	7.21414	7.12959	5.14229
220004_at	DDX43	1.93889	4.13143	7.04952	3.89055	4.81394	5.13874	3.13387
210113_s_at	NLRP1	1.93879	7.2956	5.33179	5.38104	6.66849	7.28735	4.84991
206497_at	C7orf44	1.93861	4.25375	4.39699	2.76781	3.62454	2.77238	4.38219
215330_at	---	1.93779	5.93396	4.36994	6.96512	6.77778	6.57744	5.96577
215074_at	MYO1B	1.93697	4.32369	4.06918	4.75637	4.46299	3.48296	4.49642
206470_at	PLXNC1	1.93596	4.51944	7.4977	4.24428	3.90251	7.34995	5.46897
87100_at	ABHD2	1.93574	7.09412	6.2318	7.31242	5.91947	7.56611	7.09674
212531_at	LCN2	1.93324	8.78902	6.78909	7.77775	8.79816	7.84693	6.98078
220771_at	LOC51152	1.93304	4.02131	4.16114	4.03944	4.29426	4.24758	5.1579
207262_at	APOF	1.93242	4.7075	4.42275	4.82045	4.90431	4.38373	4.65168
208501_at	GFI1B	1.9324	8.58625	7.01223	7.69091	5.31134	6.71968	6.61215
218899_s_at	BAALC	1.93129	7.69096	5.88938	7.47758	9.22543	6.37466	9.28028
216258_s_at	SERPINB13	1.93117	4.24014	4.00964	3.1735	4.81585	5.32906	6.12408
202391_at	BASP1	1.92906	11.4013	12.2905	10.8375	8.92344	11.8674	8.45718
202133_at	WWTR1	1.92889	5.18393	4.36631	3.79694	3.56686	3.08501	3.839
220884_at	---	1.92462	4.36192	3.92683	3.22496	4.24448	4.05306	3.66985
211756_at	PTHLH	1.92459	5.78016	6.0585	5.33588	5.46826	6.17229	5.65103
202255_s_at	SIPA1L1	1.92446	5.88575	3.56978	5.9687	6.99973	5.24226	4.18384
206145_at	RHAG	1.92426	8.97775	7.67421	8.11262	6.86585	6.42643	7.64294
211372_s_at	IL1R2	1.92418	6.27941	5.46833	4.97665	6.88827	5.79643	4.52364
213652_at	PCSK5	1.92324	3.24351	3.14211	4.36615	3.77766	3.06751	2.52643
214130_s_at	LOC727942 /// PDE4DIP	1.92233	5.23968	6.7121	5.51576	4.33363	6.07779	5.60797
218319_at	PELI1	1.92174	8.74841	7.46744	11.2896	9.73668	9.62538	8.07726
207134_x_at	TPSAB1 /// TPSB2	1.92168	8.64572	7.94663	9.00841	10.7069	8.10129	7.15808
206675_s_at	SKIL	1.92091	4.53124	5.04338	5.82718	4.63656	4.76954	5.6908
207430_s_at	MSMB	1.91993	4.2525	6.93508	4.03282	4.31622	3.84588	4.82856
221441_at	GSCL	1.91944	5.51797	5.14473	5.74015	5.05293	4.62543	4.26515
213964_x_at	---	1.91938	4.06671	2.91197	3.74037	3.53088	3.02457	4.2446
213939_s_at	RUFY3	1.91907	6.56481	3.78768	6.56058	4.90032	6.25952	8.01607
211341_at	POU4F1	1.91894	3.42355	3.20205	2.48172	10.4084	2.39107	3.32425
221349_at	VPREB1	1.91864	5.9788	3.86943	5.76342	5.63315	5.06314	7.54762
205366_s_at	HOXB6	1.91809	3.95365	3.3719	8.28978	2.92093	4.50357	3.33858
222322_at	---	1.9178	5.45889	5.60912	3.94421	4.57992	6.45133	2.87618
204775_at	CHAF1B	1.91707	6.5097	6.20782	7.089	5.07224	6.1753	4.88032
208820_at	PTK2	1.91663	6.35771	7.16526	3.92529	5.29663	4.48868	4.75342
205174_s_at	QPCT	1.91628	6.35161	3.79152	4.19243	4.48433	5.6068	5.51057
219804_at	SYNPO2L	1.91562	3.81557	5.3985	4.98258	4.0217	4.90902	4.59086
221045_s_at	PER3	1.91469	7.09236	6.68739	6.44549	6.15109	5.98263	7.08912
214966_at	GRIK5	1.91438	6.38999	4.20285	5.89267	7.41731	4.64993	4.75743
208534_s_at	FLJ21767 /// RASA4	1.91274	6.83071	7.76939	6.68774	8.32348	6.8376	8.67668
206914_at	CRTAM	1.91253	5.51107	6.37497	5.91869	4.18745	5.18863	5.41065
AFFX-r2-Bs-dap-M_at	---	1.91131	4.32763	4.49539	4.21825	4.16122	4.50161	4.08694
211078_s_at	STK3	1.91115	4.64158	4.67288	4.89463	4.37004	4.27348	4.41474
206359_at	SOCS3	1.90909	6.67307	5.66252	6.59096	7.77244	5.92542	6.49922
220656_at	---	1.90542	3.85816	3.90946	4.16873	4.07372	3.44423	2.47397
222313_at	---	1.90447	3.67556	5.34903	5.15809	5.71216	4.50921	6.09464
209031_at	CADM1	1.90443	5.87637	11.3712	5.74525	5.72492	7.70233	4.91226
212609_s_at	AKT3	1.90394	5.6939	6.40461	3.4474	4.21865	5.56284	6.34811
220503_at	SLC13A1	1.90394	3.42392	1.8911	2.88049	3.35391	2.36139	4.84388
221884_at	EVI1	1.90335	4.51467	4.35773	5.6887	5.10336	4.22938	7.05247
216155_at	---	1.90291	4.8961	4.62421	4.31632	4.12563	4.27104	4.3474
209101_at	CTGF	1.90261	5.25205	5.70958	6.31098	5.59764	5.65476	5.50834
203948_s_at	MPO	1.90108	13.7935	7.89933	13.1594	14.6166	11.9729	14.1629
213524_s_at	G0S2	1.8986	8.41596	7.51797	8.38547	9.11301	8.65227	6.56797
217078_s_at	CD300A	1.89674	8.59067	6.93797	6.76075	4.48243	8.62246	8.31907
207030_s_at	CSRP2	1.89597	6.05258	5.34462	5.54125	8.27803	6.05626	8.3803
203803_at	PCYOX1	1.89549	4.65857	6.41172	3.66504	4.82291	6.49088	6.90087
214043_at	PTPRD	1.89524	5.05676	5.58997	4.51671	4.24331	5.43373	5.92564
207124_s_at	GNB5	1.89299	6.63093	5.57572	5.70646	4.51741	5.9924	8.62265
205268_s_at	ADD2	1.89235	8.78896	9.49911	7.26376	7.49157	7.23668	6.78382
204834_at	FGL2	1.8923	9.97124	10.5895	7.24471	7.98328	10.7318	7.99829
213489_at	MAPRE2	1.89159	7.5813	4.91548	5.72534	6.23961	5.77019	6.34765
217257_at	---	1.89129	2.49527	1.6525	3.99571	2.47299	2.47434	2.47217
220799_at	GCM2	1.89074	6.55748	7.0313	5.31363	5.63094	5.62332	4.4645
216057_at	RAB3GAP2	1.89045	4.48985	4.42349	4.12226	4.21469	4.79952	3.80233
213388_at	LOC727942	1.89037	6.62888	7.74986	5.0552	5.90931	6.84285	6.77773
216405_at	---	1.89025	4.01956	2.75115	4.06153	3.86755	3.32561	3.806
215931_s_at	ARFGEF2	1.89025	5.94416	7.04566	7.78429	7.58735	6.12298	6.19387
215350_at	SYNE1	1.88976	3.44446	3.22136	3.43358	3.55075	3.10559	2.79195
217857_s_at	RBM8A	1.88801	7.73005	5.72096	5.79063	5.57028	6.93547	8.26665
213938_at	ERC2	1.88729	5.35714	5.76911	4.42318	5.46744	4.25163	5.47156
203485_at	RTN1	1.88705	5.40285	4.87291	5.1057	5.25796	4.72703	4.82336
206787_at	BRDT /// hCG_1811337	1.88683	4.92487	5.21549	4.91761	4.63003	4.21277	4.48855
217206_at	---	1.88672	3.27939	3.35692	3.86126	3.62443	3.3775	3.94919
221790_s_at	LDLRAP1	1.88555	6.76143	6.64015	5.00576	4.77503	6.75288	5.97548
216834_at	RGS1	1.8854	6.70323	7.2526	8.2455	6.32503	7.02619	6.91684
206369_s_at	PIK3CG	1.88484	7.42037	5.41159	7.23134	7.26026	7.37097	6.30002
211667_x_at	---	1.88422	5.70759	4.78873	4.91181	4.61136	5.90148	6.32723
222142_at	CYLD	1.88352	5.64465	5.98752	7.92828	7.90392	6.09974	6.38185
203789_s_at	SEMA3C	1.88324	4.93325	3.53025	4.38204	4.58185	5.48196	4.84137
208651_x_at	CD24	1.88132	8.49419	7.00726	8.06368	8.60038	7.4699	6.54835
220084_at	C14orf105	1.88106	2.8646	3.49203	2.48626	3.00739	2.46142	3.79671
213382_at	MST1 /// MSTP9	1.88062	5.50409	5.21907	4.59199	4.15566	5.29642	3.18881
209994_s_at	ABCB1 /// ABCB4	1.88052	5.22397	3.31098	5.63626	5.25026	3.95931	3.82014
211527_x_at	VEGFA	1.88051	6.05692	6.73542	6.67467	7.99303	6.87143	5.5899
206761_at	CD96	1.88008	7.72929	6.50156	7.77965	9.03869	6.46033	9.68866
208033_s_at	ZFHX3	1.87951	7.36522	5.26707	5.39829	5.47497	6.30734	5.09345
201334_s_at	ARHGEF12	1.87784	8.38914	6.70464	6.95438	8.39965	6.30461	3.58133
217739_s_at	PBEF1	1.87707	8.39867	8.07251	10.478	10.8869	8.79561	8.10476
205681_at	BCL2A1	1.87695	7.9939	6.66299	9.24565	9.56054	8.40539	6.2292
201367_s_at	ZFP36L2	1.87681	10.147	10.3712	10.1434	9.92484	11.0259	11.5767
AFFX-r2-Bs-phe-M_at	---	1.87635	4.48937	5.43954	3.62449	5.59188	4.42958	6.09438
211517_s_at	IL5RA	1.87605	5.02418	3.641	4.60007	6.7978	4.08065	3.3759
211182_x_at	RUNX1	1.87504	5.96347	5.18052	8.39828	7.31091	5.48985	7.56118
209304_x_at	GADD45B	1.87484	8.26827	8.56374	10.3609	9.98795	9.61964	6.70513
211021_s_at	RGS14	1.87476	5.56354	6.48436	5.23582	4.15815	6.61915	7.81135
211568_at	BAI3	1.8744	3.13112	2.39732	2.79353	3.51599	3.39075	5.30476
214770_at	MSR1	1.87422	5.16749	5.63317	5.18825	4.18234	5.7792	4.00051
206648_at	ZNF571	1.87422	6.08234	5.43666	5.66356	6.36935	4.70965	4.26624
213776_at	LOC157562	1.87328	6.30105	5.37968	4.26881	5.00004	5.97043	5.05822
214971_s_at	ST6GAL1	1.87287	7.27589	7.9951	5.47914	5.92884	6.88883	6.04176
219684_at	RTP4	1.87235	7.5059	8.65727	5.35505	5.7452	7.39982	8.03011
203865_s_at	ADARB1	1.86998	6.91389	7.58795	7.2076	4.3932	7.44586	8.41641
217577_at	---	1.86817	5.02721	5.94807	6.237	6.23816	5.15676	5.32852
204150_at	STAB1	1.86786	10.604	8.19797	10.8013	8.61131	10.9313	7.18868
206902_s_at	ENDOGL1	1.86746	3.40129	5.04154	4.91789	5.46559	3.32344	4.28258
AFFX-r2-Bs-lys-5_at	---	1.86742	4.09555	3.89161	3.44872	5.16598	4.7958	4.98542
214111_at	OPCML	1.86714	3.5585	3.19588	3.86896	3.96862	3.46385	5.87201
202310_s_at	COL1A1	1.86672	6.04978	4.15387	5.73102	5.27688	5.15454	4.50857
220393_at	GLULD1	1.86513	3.60132	2.80338	3.84449	4.89603	3.13836	3.85015
200832_s_at	SCD	1.86497	7.06664	7.67262	6.7825	7.57713	6.03079	6.20311
209975_at	CYP2E1	1.8643	6.59228	6.49737	5.11024	4.89634	5.01777	5.07509
219003_s_at	MANEA	1.86414	5.01742	4.34144	3.23148	4.90201	4.70907	6.05965
204263_s_at	CPT2	1.86402	6.97563	8.38863	5.75698	5.92419	8.15231	8.12288
217267_s_at	RAB7A	1.8638	4.09423	4.78956	3.84029	4.95108	4.1671	5.62523
219539_at	GEMIN6	1.86379	8.31202	8.16739	5.26434	6.25631	7.64422	8.19107
219233_s_at	GSDML	1.86234	7.54816	6.64894	5.54108	7.05835	5.82784	8.46861
201502_s_at	NFKBIA	1.86222	11.7193	11.8035	14.1638	13.3461	12.5662	11.8749
216463_at	---	1.86217	4.73313	4.20298	4.23053	4.59202	4.7674	5.54631
205472_s_at	DACH1	1.86195	4.24417	8.23113	4.21947	4.75614	5.9147	5.3417
219728_at	MYOT	1.86186	3.83497	5.29246	3.72414	3.45309	3.35628	5.00182
213808_at	---	1.86178	4.88305	8.49865	5.06747	4.50335	3.79409	4.57476
219201_s_at	TWSG1	1.86094	4.40961	2.77559	5.6659	5.49881	3.27128	3.87079
220014_at	PRR16	1.85971	3.77742	3.49841	2.76334	3.72249	4.79438	5.16279
217401_at	---	1.85949	4.62668	5.2542	5.162	4.45196	3.92452	4.91208
220810_at	CLCA3	1.85938	4.35508	3.95425	4.47211	3.66838	3.97845	2.97404
207679_at	PAX3	1.85931	6.31868	5.31897	5.74272	6.36812	6.25062	6.12812
220123_at	SLC35F5	1.85926	4.73591	5.30161	6.5131	6.05046	3.97503	4.24225
221118_at	PKD2L2	1.8591	4.2563	4.8684	4.77828	4.99421	4.83269	5.00605
215967_s_at	LY9	1.85823	7.14637	7.86374	5.58113	5.63638	5.83604	8.42128
218689_at	FANCF	1.85772	6.46526	5.5051	4.26678	4.5567	5.60016	5.94019
209138_x_at	IGL@	1.85717	13.4136	12.5056	11.8784	11.4831	11.1848	12.8782
219408_at	PRMT7	1.8553	6.85878	8.52344	7.61439	5.66418	7.25391	8.55079
206977_at	PTH	1.85494	3.00212	5.61844	3.89523	3.38449	2.79165	4.33166
201939_at	PLK2	1.8547	5.39861	6.06741	6.68757	6.68186	6.58646	4.76232
219736_at	TRIM36	1.85444	4.89562	5.24574	4.95769	4.32158	5.03604	3.90735
212775_at	OBSL1	1.85393	7.64723	4.18622	7.73825	6.30284	6.16738	4.1539
204273_at	EDNRB	1.85329	3.88914	4.43883	3.62056	3.51062	3.37742	4.73949
215626_at	---	1.85294	5.57489	4.42176	4.51777	5.14309	4.42395	4.2646
214757_at	---	1.85257	5.96668	6.14792	5.52004	5.27469	6.48755	7.50131
207254_at	SLC15A1	1.85252	4.26072	4.15728	5.23809	4.27594	4.62237	6.21689
211087_x_at	MAPK14	1.85229	6.34204	4.36813	5.03373	5.27455	5.76066	6.26636
215908_at	---	1.85223	5.43527	5.36097	7.61776	6.50605	6.66015	7.02002
215176_x_at	NTN2L	1.85199	10.6919	9.52584	9.1982	9.00252	9.09012	10.5605
215195_at	PRKCA	1.8516	5.13397	5.47127	4.98461	6.79715	6.11193	4.28258
216619_at	GTPBP10	1.85152	5.06283	3.73366	5.22871	4.53567	4.56807	4.32354
204719_at	ABCA8	1.85101	4.75067	4.31878	4.56598	4.0006	4.70123	3.41225
205950_s_at	CA1	1.84987	12.7912	10.4696	11.8831	11.2825	9.45467	10.4472
205928_at	ZNF443	1.84943	7.72344	4.36481	7.73185	7.30454	5.90659	5.8824
213684_s_at	PDLIM5	1.84897	5.86267	5.90729	4.94768	4.68769	5.61346	4.10381
218608_at	ATP13A2	1.84862	7.41791	6.7925	8.04667	5.56971	8.05292	8.54524
205920_at	SLC6A6	1.84796	5.02618	5.4318	7.54903	7.18473	7.09259	6.70543
215846_at	---	1.84725	4.16511	2.96177	4.08762	5.39575	3.89235	5.67773
220626_at	SERPINA10	1.84625	4.22172	4.44538	3.10262	4.61453	3.78656	4.77653
207879_at	---	1.84435	3.27623	3.63056	2.68313	2.81216	2.32732	2.99924
202497_x_at	SLC2A3	1.84364	9.28755	8.26626	10.8705	10.7611	9.55947	8.13753
217953_at	PHF3	1.84316	4.25035	4.42188	2.60213	3.62375	4.52128	3.44014
210729_at	NPY2R	1.84274	3.3998	4.76918	3.31032	4.68868	4.15337	2.44334
211324_s_at	RGPD5 /// RGPD6 /// RGPD7 /// RGPD8	1.84252	3.59753	3.9852	5.37551	4.59054	3.39748	6.27869
211649_x_at	---	1.84204	7.48675	6.5319	5.61735	6.42036	5.36992	5.40312
211556_at	MAPRE2	1.8405	4.10342	3.096	3.70576	3.30181	4.35601	3.17608
205311_at	DDC	1.84037	6.71696	5.28019	5.68953	6.08551	5.0569	7.16302
215962_at	---	1.84	3.98715	4.53651	3.02376	3.98142	3.71739	4.22014
221754_s_at	CORO1B	1.83991	5.08614	6.08767	4.68524	4.75271	6.75899	7.31249
216894_x_at	CDKN1C	1.83953	7.19962	3.77589	8.00679	6.48096	6.61508	3.86709
216803_at	PDLIM5	1.83922	6.22355	7.73427	6.42671	5.68925	5.98351	5.79108
215904_at	MLLT4	1.83819	5.51798	5.4836	6.0449	6.54403	5.8796	4.6118
206686_at	PDK1	1.83775	5.63199	7.23509	6.92738	7.57069	5.21498	7.04276
203708_at	PDE4B	1.83757	8.78054	8.01605	10.1528	10.7921	8.46337	8.51545
220356_at	CORIN	1.83747	4.79888	4.35326	4.27573	4.49671	5.24258	6.05747
211548_s_at	HPGD	1.83715	6.47145	4.64833	4.31016	6.69373	5.22633	6.14535
205728_at	ODZ1	1.8371	5.35726	5.76043	4.4646	5.13732	4.14526	6.5843
210634_at	KLHL20	1.83681	5.24825	5.24294	5.39889	5.65962	6.58211	6.11499
205046_at	CENPE	1.83621	7.64591	6.0517	5.89394	5.59897	6.34197	6.69572
203222_s_at	TLE1	1.83598	6.53763	6.86411	5.16438	5.40326	5.53195	4.91447
212013_at	PXDN	1.83534	5.17491	4.43087	4.57611	7.99015	4.63342	4.74368
220183_s_at	NUDT6	1.83531	6.10797	5.83903	4.73286	4.46409	4.86498	5.42156
219134_at	ELTD1	1.83473	3.30512	3.54732	3.87289	3.0035	2.99596	2.09204
215339_at	NKTR	1.83464	3.21678	3.98527	3.63798	4.09675	3.27884	5.32083
207981_s_at	ESRRG	1.83457	5.41057	6.05257	3.64069	4.4896	4.29198	4.43923
203104_at	CSF1R	1.83418	11.2211	9.85032	9.75117	9.46249	11.6775	10.1486
211633_x_at	IGHG1	1.83365	7.75312	6.1956	6.36757	6.11476	5.25706	8.21442
208011_at	PTPN22	1.8336	5.38073	3.93133	5.03761	4.1508	4.44225	5.91368
221127_s_at	RIG	1.8332	2.67496	2.56417	3.30877	4.02146	2.32949	2.76012
206953_s_at	LPHN2	1.83284	4.87973	4.61423	5.95388	4.99569	5.37164	5.8069
220039_s_at	CDKAL1	1.83233	5.40663	3.99921	4.06337	5.07248	4.7666	4.28428
217382_at	LOC390363	1.83183	4.81032	3.27995	4.17091	4.29326	3.89887	4.22048
210000_s_at	SOCS1	1.83131	3.66582	3.65821	3.57025	3.82706	4.14163	4.53229
205179_s_at	ADAM8	1.83049	7.38558	7.5906	7.69403	6.57484	8.04668	7.39348
204141_at	TUBB2A	1.83048	8.75206	7.9764	9.27016	8.79543	8.15194	5.35477
210262_at	CRISP2	1.82977	5.57543	5.39933	4.06585	4.01868	4.30839	4.57798
211861_x_at	CD28	1.82964	4.46808	3.38764	5.52992	3.49383	3.65296	5.92166
200762_at	DPYSL2	1.82945	10.5473	10.5863	7.21425	8.80564	11.4525	7.91998
203068_at	KLHL21	1.82889	6.57266	6.64059	5.23167	6.12011	5.20575	7.48628
210220_at	FZD2	1.82838	8.17434	8.69943	7.04274	7.46204	8.48344	8.66755
211646_at	---	1.82762	5.84795	4.11815	5.15147	6.26796	4.04723	5.34445
219401_at	XYLT2	1.82747	6.46634	6.27371	5.24425	4.92258	5.18062	5.75122
222144_at	KIF17	1.82737	7.27781	7.48481	5.2866	5.63487	5.98666	7.36088
207838_x_at	PBXIP1	1.82681	6.30699	6.62013	6.10325	6.48448	6.33873	7.7459
219048_at	PIGN	1.82638	8.3352	7.78346	5.30752	5.75338	7.97645	8.22187
207156_at	HIST1H2AG	1.8257	4.38607	4.82596	5.4626	5.22729	5.2875	5.24439
206852_at	EPHA7	1.82565	4.06779	4.55736	3.54832	4.35515	4.32081	3.17838
217147_s_at	TRAT1	1.82533	5.76452	4.57296	3.82947	4.66124	4.01278	7.34147
203563_at	AFAP1	1.82457	4.7345	5.73515	4.77841	5.11414	4.59613	4.00128
207558_s_at	PITX2	1.82442	4.79802	1.05297	2.87245	4.0573	4.24134	4.84257
219947_at	CLEC4A	1.8244	8.2338	6.67207	6.15703	6.8436	8.28287	6.33873
221031_s_at	APOLD1	1.82419	6.84494	6.11628	6.29824	5.00981	6.98882	6.76959
215542_at	---	1.82342	4.75268	3.30778	3.18774	3.81817	3.95637	5.34299
219334_s_at	OBFC2A	1.8227	4.34503	2.50299	4.2848	4.50438	3.56312	4.1778
213953_at	KRT20	1.82238	5.26421	4.69309	5.38369	4.71815	5.6643	5.72415
214488_at	RAP2B	1.82188	3.78708	5.26665	4.26385	3.64887	3.60011	5.07256
201372_s_at	CUL3	1.82145	5.00403	3.68799	5.13311	4.80735	3.31162	5.55519
210643_at	TNFSF11	1.82134	5.24036	4.24701	5.68121	4.61772	4.37424	3.27803
222384_at	DKFZP564C196	1.82114	4.65388	5.89768	4.97679	4.32837	4.55854	4.27142
201506_at	TGFBI	1.82086	8.97047	7.17186	6.53925	7.10204	8.38326	6.59645
205122_at	TMEFF1	1.8201	4.49804	2.11283	5.22379	5.0376	4.5176	5.58258
214778_at	MEGF8	1.81888	5.56529	5.4179	3.87205	5.5396	5.1379	5.13899
205239_at	AREG /// LOC727738	1.81861	6.82049	6.16693	8.51725	8.65737	6.80099	7.70781
214899_at	ZNF780B	1.81843	4.29385	4.52062	3.37253	4.27811	4.02387	4.786
214720_x_at	SEPT10	1.8177	4.52718	4.18582	3.47763	3.74722	4.92232	2.85801
221436_s_at	CDCA3	1.81619	8.34921	8.40049	6.67116	6.7955	7.28383	8.2972
209693_at	ASTN2	1.81596	4.37637	4.78981	3.88784	4.10999	4.88904	5.80611
219780_at	ZNF771	1.81579	5.30387	4.46227	4.69983	5.03541	5.10184	4.93533
206164_at	CLCA2	1.81517	4.27236	4.50301	4.18418	5.18971	4.82506	6.20262
214587_at	COL8A1	1.81515	3.28729	4.6406	3.77577	3.98664	4.66351	4.55977
203065_s_at	CAV1	1.81438	5.85404	5.98643	4.84986	7.96458	5.60728	5.19192
205573_s_at	SNX7	1.81323	6.05091	6.46149	5.48351	5.54905	5.46965	3.55074
212698_s_at	SEPT10	1.81264	4.60724	4.72691	4.07049	3.95292	4.12377	6.24576
216729_at	---	1.81169	5.36657	4.14955	3.97575	5.07183	4.05121	5.24631
218928_s_at	SLC37A1	1.81161	5.95253	6.07232	6.88449	6.90444	5.1483	7.10925
204133_at	RRP9	1.81111	7.51884	7.51629	5.8245	5.65215	7.35196	7.9392
217400_at	LOC392454	1.81077	5.43289	5.40106	4.07979	5.38241	4.64131	5.28016
207651_at	GPR171	1.81046	7.04935	7.39444	4.82767	5.28649	5.94441	10.3069
49306_at	RASSF4	1.8082	7.63332	8.04096	6.71629	5.99736	8.74284	6.2021
218804_at	TMEM16A	1.80757	4.91439	5.03917	4.83748	4.76089	5.11373	4.66172
211909_x_at	PTGER3	1.80728	3.36429	2.68952	4.42431	2.98493	2.65256	2.96335
221040_at	CAPN10	1.80702	5.62389	5.32716	5.33612	4.56638	5.70131	5.36155
210955_at	CASP10	1.8059	6.03024	7.56137	5.83862	6.12436	5.5258	5.39193
213172_at	TTC9	1.80484	4.99734	3.43769	3.9133	4.89219	3.56862	4.72576
220751_s_at	C5orf4	1.8047	8.21767	5.06906	6.43662	5.81747	5.55953	6.38544
220387_s_at	HHLA3	1.80437	5.4667	4.69382	4.69509	4.82759	5.22474	4.65316
222299_x_at	---	1.80268	4.58894	5.41232	5.56972	4.89956	4.7836	6.65226
203324_s_at	CAV2	1.80188	4.35849	4.25954	5.18523	5.59122	3.42823	3.68317
209887_at	SMAD6	1.80185	4.82326	5.24367	4.79399	5.74488	4.41639	6.19469
209819_at	HABP4	1.80181	4.65009	5.12599	3.89985	5.03164	5.36621	3.15954
201655_s_at	HSPG2	1.80106	6.31901	6.70933	7.1103	9.01559	6.64028	5.75663
216596_at	DKFZP434L187	1.8007	4.4729	3.92706	5.30835	4.94181	4.9282	3.4345
216180_s_at	SYNJ2	1.80051	4.87882	4.48503	6.29489	5.3194	5.31809	5.84301
203069_at	SV2A	1.8002	7.3314	4.48135	7.86772	7.661	5.38293	6.11165
205987_at	CD1C	1.80003	8.01992	5.34011	5.79901	5.73532	4.12375	4.63683
204575_s_at	LOC732415 /// MMP19	1.79897	4.80289	4.83782	5.07236	6.36826	6.61806	4.4524
207008_at	IL8RB	1.79751	6.5344	6.25751	3.83146	5.22556	6.42169	3.66523
207935_s_at	KRT13	1.79745	6.08981	5.01205	6.13228	5.65677	4.70248	4.80714
213500_at	---	1.79736	6.75213	6.68849	5.11888	4.78079	5.74717	7.16632
220254_at	LRP12	1.79725	3.23283	4.14614	3.53254	3.35144	2.854	4.03261
209684_at	RIN2	1.79654	7.33033	5.63316	6.43237	4.92201	7.87114	5.50497
208146_s_at	CPVL	1.79542	9.04508	8.49864	8.4942	5.04642	10.1593	9.20771
215108_x_at	TOX3	1.79472	3.01848	2.32519	3.03217	3.20523	2.70634	3.94976
216625_at	---	1.79467	4.01959	5.71315	5.35529	4.79477	3.78526	3.33284
202688_at	TNFSF10	1.79446	10.1282	9.15926	8.64644	8.13809	10.5995	7.49681
218880_at	FOSL2	1.79403	8.3626	7.50264	10.5446	9.57083	9.75249	7.94482
205337_at	DCT	1.79313	4.64543	4.82324	4.92218	4.92272	4.82777	7.25463
215494_at	---	1.79291	4.91916	4.51512	4.6754	5.36679	5.24882	5.75751
211734_s_at	FCER1A	1.79229	8.81186	6.4899	7.90015	7.76116	7.49796	7.30559
201425_at	ALDH2	1.79194	10.256	11.9583	10.2433	7.77629	10.5982	8.61351
209558_s_at	HIP1R /// LOC728014	1.79189	5.35264	5.20916	6.47341	7.24431	4.99006	7.23378
206143_at	SLC26A3	1.79134	3.31862	3.32811	3.18616	3.31839	2.9544	4.6085
201123_s_at	EIF5A	1.79047	10.0374	12.0556	9.56075	10.4221	11.1033	11.4961
214738_s_at	NEK9	1.78875	7.45946	8.13732	6.29697	7.22858	8.60191	8.39013
211811_s_at	PCDHA6	1.78835	4.86398	5.07737	5.50549	4.34936	5.05631	6.44572
209081_s_at	COL18A1	1.78791	5.41639	5.25286	5.55673	4.62738	4.61825	4.06531
207037_at	TNFRSF11A	1.7877	5.24249	5.20126	4.44289	5.33038	5.40688	5.82203
216319_at	---	1.7874	3.39772	3.64652	4.81504	3.38286	4.10427	4.34157
215917_at	SNPH	1.78679	4.71535	5.66339	4.00501	5.2112	4.5744	4.87506
210548_at	CCL23	1.78662	7.29267	12.022	7.65362	6.40042	9.36922	6.3385
38487_at	STAB1	1.78659	10.9426	8.9258	11.1956	9.18361	11.1945	8.81284
212070_at	GPR56	1.78644	8.31668	6.13461	9.25209	7.44043	6.71034	10.2679
213284_at	ZFP36L1	1.78638	5.22892	4.24584	5.36088	5.13367	4.27073	6.52089
205940_at	MYH3	1.78578	3.76064	3.5411	2.96758	4.18089	3.25824	3.90353
203762_s_at	DYNC2LI1	1.7857	5.72129	6.15055	6.76059	5.71887	5.53758	7.08559
209813_x_at	TARP /// TRGC2 /// TRGV9	1.78469	9.60633	8.53398	11.9292	9.39603	11.0374	12.1883
205534_at	PCDH7	1.7843	4.7823	4.89006	3.96459	5.7424	4.60871	4.62502
215092_s_at	NFAT5	1.78414	5.05779	5.28887	6.70824	6.92069	5.51995	6.15071
213042_s_at	ATP2A3	1.7841	8.22037	7.24818	7.9253	7.87144	7.7409	9.25317
209038_s_at	EHD1	1.78396	6.36896	6.80862	6.60795	6.71749	7.04861	7.38654
205899_at	CCNA1	1.78182	8.83137	6.88435	9.53904	8.00326	9.75752	8.75269
205951_at	MYH1	1.78075	3.0753	4.82456	4.36867	4.30922	3.66895	3.53783
203468_at	CDK10	1.77904	6.82845	7.69217	7.33076	7.01948	6.49274	7.11741
209636_at	NFKB2	1.77897	5.54188	4.89915	6.37802	7.29582	5.969	5.08051
204748_at	PTGS2	1.77889	7.16585	5.63044	8.44868	6.98327	6.06054	4.76627
215214_at	IGL@	1.77841	8.24321	7.48791	7.12718	6.64741	6.77544	8.60746
222154_s_at	LOC26010	1.77786	6.85894	8.0346	7.43171	5.7472	8.91684	7.46794
216737_at	---	1.77764	3.99319	5.10518	2.21042	3.55674	3.8235	4.94543
220116_at	KCNN2	1.77757	5.46672	8.11829	5.0384	5.24061	5.52978	6.80891
219672_at	ERAF	1.77695	11.5514	8.98934	10.2794	9.77144	8.71182	9.18084
221682_s_at	PCDHGB6	1.77669	4.91602	5.67266	4.5613	5.49951	4.5891	4.26747
216905_s_at	ST14	1.77638	4.85137	6.23659	4.4933	5.03277	7.11902	5.66106
221809_at	RANBP10	1.77621	7.18365	5.73276	5.79755	6.65778	4.97046	5.41174
204137_at	GPR137B	1.77606	4.87598	5.59317	4.3396	4.59738	5.74766	3.67328
204210_s_at	PCYT1A	1.77457	5.50174	3.97823	4.67688	5.22266	5.64207	4.38324
203232_s_at	ATXN1	1.77368	7.98469	8.28522	6.52937	4.51523	8.20746	7.58497
32128_at	CCL18	1.77324	5.14366	5.13646	4.59943	4.53344	4.44441	5.27452
206750_at	MAFK	1.77274	5.56062	5.3179	4.64714	4.20207	3.8478	6.51562
209290_s_at	NFIB	1.77261	4.23787	4.10365	3.28453	3.43179	3.91898	3.76632
206434_at	SPOCK3	1.77161	4.65197	5.0367	4.79868	4.75611	4.93826	3.61721
217528_at	CLCA2	1.77104	3.65404	4.45341	3.48687	4.61171	3.59091	3.52997
216307_at	DGKB	1.77067	4.11292	4.4888	3.82888	3.60351	3.65441	4.33416
204614_at	SERPINB2	1.76982	8.36605	11.1107	8.68378	8.39693	9.17666	7.28958
204720_s_at	DNAJC6	1.76929	6.9666	4.12942	6.65626	5.68905	4.68948	4.11512
215879_at	ITGB1	1.76863	3.84673	5.14182	4.44395	4.92307	4.12575	4.00725
214455_at	HIST1H2BC /// HIST1H2BG	1.76827	6.22829	7.26421	9.35647	7.67273	6.29347	7.78511
219790_s_at	NPR3	1.76805	5.34218	4.67744	6.05195	7.14288	4.85651	5.86946
220880_at	---	1.76756	5.18217	5.30265	5.70947	5.31804	4.60985	6.02573
221520_s_at	CDCA8	1.76725	7.61201	6.26934	5.64049	6.32964	6.48554	5.98783
205390_s_at	ANK1	1.76718	8.41848	5.21782	6.1114	5.76736	5.3038	5.4826
211602_s_at	TRPC1	1.76687	5.56141	4.43354	4.37138	4.4476	4.61714	4.90605
202404_s_at	COL1A2	1.76542	5.42878	4.80639	5.61274	4.58206	5.44612	5.08176
219643_at	LRP1B	1.76458	3.4302	5.02563	4.00563	4.13775	3.59358	4.35849
201739_at	SGK	1.76442	9.62868	7.35353	8.43919	8.9553	9.83118	7.21159
208352_x_at	ANK1	1.76199	9.41636	7.4813	8.33412	7.83527	6.9089	7.6391
206785_s_at	KLRC1 /// KLRC2	1.76186	5.48473	5.3129	4.64231	4.32273	5.11036	4.24674
218656_s_at	LHFP	1.76185	6.47455	4.5553	6.664	6.58283	5.36654	6.80733
207744_at	---	1.76161	3.57492	2.82086	3.98167	3.71745	3.36286	3.23583
214880_x_at	CALD1	1.76095	5.71964	5.9424	4.67575	5.22067	5.38702	6.23149

## Sheet: Supplementarty Table 4.Met-Exp 
Table S4. Top 233 methyaltion-expression pairs associated with a unique cytogenetic feature.
							Methylation						Expression
Gene Symbol	Expression probe	Methylation probe	CHR	MAPINFO	min.max.rval	min.max.sbgrp	Methylation- t(8:21)	Methylation- inv16	Methylation- t(9:11)	Methylation- otherMLL rearrangements	Methylation-Miscellanous Cytogeentics	Methylation- Normal Cytogenetics	Expression - t(8:21)	Expression -inv16	Expression - t(9:11)	Expression- otherMLL rearrangements	Expression-Miscellanous cytogenetics	Expression- Normal cytogenetics	t821.max.min.rval	inv16.max.min.rval	t911.max.min.rval	oMLL.max.min.rval	misc.max.min.rval	norm.max.min.rval	t821.over.expr.rval	inv16.over.expr.rval	t911.over.expr.rval	oMLL.over.expr.rval	misc.over.expr.rval	norm.over.expr.rval	t821.under.expr.rval	inv16.under.expr.rval	t911.under.expr.rval	oMLL.under.expr.rval	misc.under.expr.rval	norm.under.expr.rval	min.expr.rval	t821.hyper.meth.rval	inv16.hyper.meth.rval	t911.hyper.meth.rval	oMLL.hyper.meth.rval	misc.hyper.meth.rval	norm.hyper.meth.rval	t821.hypo.meth.rval	inv16.hypo.meth.rval	t911.hypo.meth.rval	oMLL.hypo.meth.rval	misc.hypo.meth.rval	norm.hypo.meth.rval
ENPP4	204160_s_at	cg03113285	6	46098122	0.0192565	inv16	-4.40236	-3.38938	-4.47766	-4.57631	-4.58984	-4.44443	8.61663	6.85284	8.29528	8.10916	8.94439	8.55678	0.903104	0.0192565	0.847681	0.557462	0.529291	0.65989	0.0391895	0.0457425	0.0437716	0.0452256	0.0364999	0.0438231	0.0456766	0.0192565	0.0453203	0.0454027	0.0457178	0.045553	0.0391895	0.94921	0.0145899	0.935016	0.976514	0.992803	0.981215	0.903104	0.969765	0.847681	0.557462	0.529291	0.65989
UNC13B	202893_at	cg13752837	9	35162048	0.0210523	inv16	-4.36491	-2.9489	-4.42456	-4.42387	-4.2699	-4.21245	8.25585	7.47532	8.22777	8.23146	8.29739	7.9436	0.708853	0.0210523	0.599414	0.673991	0.585673	0.667411	0.0421591	0.0449764	0.0397125	0.0433824	0.0425731	0.0440229	0.0419697	0.0210523	0.0446901	0.0420129	0.0437531	0.0388352	0.0419697	0.980008	0.0126828	0.984891	0.982397	0.996168	0.993642	0.708853	0.988808	0.599414	0.673991	0.585673	0.667411
TLE3	212770_at	cg10381071	15	70391035	0.0182741	inv16	-4.00204	-1.73129	-3.93257	-3.49097	-2.97615	-2.79879	10.043	9.00217	9.87097	9.60263	9.64289	9.73701	0.744307	0.0182741	0.893931	0.872719	0.929759	0.955761	0.0350974	0.043541	0.0377829	0.0401677	0.0382421	0.039451	0.0435595	0.00874321	0.0427193	0.0417637	0.0416216	0.041564	0.0350974	0.986489	0.0182741	0.978655	0.986644	0.988359	0.97176	0.744307	0.991897	0.893931	0.872719	0.929759	0.955761
ST18	206135_at	cg24261234	8	53025180	0.0140544	inv16	-3.35807	-2.03954	-4.46505	-4.25478	-3.96001	-3.88116	6.7838	8.84674	3.43669	3.08295	5.0893	3.70911	0.958961	0.0140544	0.878667	0.892562	0.879913	0.836597	0.0456045	0.00248261	0.0458661	0.0458743	0.0458599	0.0458661	0.0458434	0.0458763	0.044791	0.0440517	0.0458331	0.0450485	0.0456045	0.96196	0.0140544	0.991811	0.991125	0.996702	0.994824	0.958961	0.995742	0.878667	0.892562	0.879913	0.836597
UPF3A	206958_s_at	cg07218880	13	115046279	0.0167708	inv16	-2.9901	0.82913	-2.54351	-1.32062	-1.38276	-0.797398	9.2999	9.00636	9.58322	9.48782	9.42994	9.48245	0.464906	0.0167708	0.967057	0.994727	0.993833	0.99393	0.0346238	0.0390824	0.0223724	0.0260546	0.0304329	0.033938	0.0340965	0.0167708	0.0382401	0.0390288	0.0382957	0.0380259	0.0340965	0.999459	0.014699	0.999126	0.994727	0.999021	0.998224	0.464906	0.999737	0.967057	0.996836	0.993833	0.99393
PPIF	201490_s_at	cg19939077	10	81108060	0.00535137	inv16	-2.70056	-0.520767	-2.62051	-2.52808	-2.12331	-2.61473	10.183	9.41093	10.4872	10.1961	9.99742	10.2456	0.663787	0.00535137	0.888595	0.931196	0.862227	0.633872	0.0362569	0.0436543	0.0236492	0.0408617	0.0403571	0.0394901	0.040594	0.00535137	0.0431003	0.0427481	0.0396158	0.0410573	0.0362569	0.983221	0.00363794	0.973363	0.990855	0.996819	0.995734	0.663787	0.987575	0.888595	0.931196	0.862227	0.633872
CLK4	210346_s_at	cg02509745	5	178052578	0.0244009	inv16	-2.49601	-1.40557	-3.57076	-2.80063	-3.01921	-2.6576	9.79281	9.29211	9.4671	9.63973	9.79029	9.61212	0.937377	0.0244009	0.459564	0.946963	0.817346	0.904867	0.0363372	0.0386499	0.0395148	0.0360139	0.0220078	0.0339998	0.0401347	0.0244009	0.0302022	0.0347329	0.0407052	0.0351448	0.0363372	0.937377	0.0150882	0.983886	0.978235	0.993147	0.987834	0.952019	0.987513	0.459564	0.946963	0.817346	0.904867
CBWD2	220175_s_at	cg05079779	2	114196091	0.0218143	inv16	-2.37849	-1.21402	-2.30519	-2.17187	-1.9803	-2.16379	8.72556	8.46318	8.8312	8.63485	8.52995	8.7538	0.652835	0.0218143	0.932955	0.876463	0.808141	0.734931	0.0336249	0.0383678	0.0259331	0.0349409	0.0384769	0.0328238	0.0345599	0.0218143	0.0379003	0.031895	0.026277	0.0325376	0.0336249	0.960778	0.0157431	0.932955	0.959118	0.984226	0.976499	0.652835	0.966838	0.933033	0.876463	0.808141	0.734931
PPP2R5A	202187_s_at	cg03392565	1	212464932	0.0220593	inv16	-2.20233	-1.137	-2.59165	-2.48766	-2.18306	-2.08071	9.78957	10.0313	9.71957	10.0693	9.88662	9.98351	0.903349	0.0220593	0.884481	0.938795	0.897708	0.902869	0.0346361	0.0220593	0.0375893	0.0319918	0.0295205	0.0299365	0.0259784	0.0353343	0.0286288	0.035775	0.0315429	0.0368335	0.0259784	0.940758	0.0171332	0.960528	0.959923	0.973756	0.958391	0.903349	0.975894	0.884481	0.938795	0.897708	0.902869
MANSC1	220945_x_at	cg19491035	12	12502846	0.0118488	inv16	-2.06343	-3.62044	-1.8897	-2.43156	-2.25088	-1.81885	6.69721	7.66466	6.5247	6.88139	6.94686	6.82048	0.901644	0.0118488	0.829295	0.962254	0.95054	0.928939	0.0434813	0.0105905	0.0444842	0.0442247	0.0426081	0.0433	0.0414486	0.0444162	0.0331513	0.0411541	0.0410594	0.0411685	0.0414486	0.901644	0.988079	0.829295	0.962254	0.95054	0.928939	0.980801	0.0118488	0.985252	0.979776	0.984249	0.979067
PILRA	222218_s_at	cg20784591	7	99972461	0.013484	inv16	-1.75025	-0.46318	-2.07509	-1.80996	-1.38593	-1.30292	8.33286	9.67921	9.40342	9.37371	8.49176	8.88324	0.852756	0.013484	0.90484	0.871286	0.92392	0.933816	0.0446901	0.013484	0.0435986	0.0401162	0.0452729	0.0439343	0.0390226	0.0451514	0.0447725	0.0448055	0.0440476	0.0442268	0.0390226	0.95725	0.00854756	0.958034	0.980332	0.971038	0.966659	0.852756	0.986771	0.90484	0.871286	0.92392	0.933816
LETM1	222006_at	cg01661567	4	1843351	0.0203768	inv16	-1.28185	-2.96473	-1.26332	-1.50991	-1.4987	-1.69507	8.54697	8.33372	8.73837	8.52633	8.69306	8.47331	0.775651	0.0203768	0.770087	0.908619	0.949978	0.956327	0.0344116	0.0395107	0.0243103	0.0392863	0.0316788	0.0365411	0.0317426	0.0203768	0.0372207	0.0339359	0.0374637	0.029259	0.0317426	0.775651	0.979749	0.770087	0.908619	0.949978	0.960868	0.973989	0.00747461	0.986073	0.982333	0.960903	0.956327
MCF2L	212935_at	cg20895669	13	113622539	0.0218946	inv16	-1.18881	-2.18977	-0.323531	-0.270167	-0.704318	-0.461319	4.47127	4.46431	4.57318	4.50809	4.44041	4.53512	0.941452	0.0218946	0.773681	0.728936	0.963325	0.872777	0.0270019	0.0249548	0.0258322	0.0253811	0.0294588	0.0263964	0.0242464	0.0218946	0.0295741	0.024197	0.0233259	0.022395	0.0242464	0.941452	0.989984	0.773681	0.728936	0.963325	0.872777	0.960032	0.0188425	0.992902	0.993545	0.984317	0.981466
MGLL	211026_s_at	cg02503763	3	127542386	0.0205745	inv16	-0.998368	0.0929333	-1.47345	-1.21478	-1.21743	-1.23865	10.2945	9.57835	10.1781	10.2958	10.7378	10.9418	0.878511	0.0205745	0.864402	0.85104	0.78177	0.730934	0.0404828	0.0441732	0.0428861	0.0436707	0.0426369	0.0283941	0.042503	0.0205745	0.0402295	0.044513	0.0442329	0.044027	0.0404828	0.966587	0.00711628	0.971542	0.980126	0.993343	0.991446	0.878511	0.980274	0.864402	0.85104	0.78177	0.730934
TRAP1	201391_at	cg06170683	16	3740774	0.0239787	inv16	-0.921349	-0.129275	-2.64132	-2.30116	-1.0115	-1.06854	9.86727	9.55608	10.037	9.71773	9.71183	9.76913	0.941327	0.0239787	0.978299	0.974094	0.975776	0.964217	0.0266415	0.0361045	0.0246562	0.0362404	0.0328939	0.0326097	0.035777	0.020871	0.0330009	0.0320783	0.0243823	0.0308365	0.0266415	0.941327	0.0239787	0.995825	0.993322	0.975776	0.964217	0.989138	0.997258	0.978299	0.974094	0.981759	0.97932
NENF	218407_x_at	cg22236626	1	212606819	0.0180867	inv16	-0.761975	0.697561	-0.814057	-0.386831	-0.518135	-0.304647	10.1842	10.0527	10.3625	10.1461	10.2127	10.3716	0.842747	0.0180867	0.63083	0.917732	0.790854	0.866471	0.0355155	0.0351942	0.0265591	0.0342489	0.0294794	0.022951	0.026588	0.0180867	0.033938	0.0289192	0.0253482	0.0328794	0.026588	0.959357	0.0111198	0.96612	0.942387	0.980906	0.973103	0.842747	0.981324	0.63083	0.917732	0.790854	0.866471
CERK	218421_at	cg06766034	22	47082260	0.0214992	inv16	-0.711516	2.36605	-1.02687	-0.88755	0.445449	-0.127252	9.87436	10.2796	9.74387	10.1242	9.95258	10.0223	0.9242	0.0214992	0.960654	0.940237	0.987933	0.964322	0.0359418	0.0214992	0.0404828	0.0312566	0.0348894	0.03699	0.0309807	0.0402789	0.0236183	0.0382463	0.0354784	0.0371774	0.0309807	0.995635	0.00273592	0.998772	0.999461	0.997505	0.999433	0.9242	0.999684	0.960654	0.940237	0.987933	0.964322
PTRF	208789_at	cg23239407	17	40555473	0.005096	inv16	-0.522553	1.87203	-0.442783	0.0890409	0.629946	0.402157	5.60021	9.46175	5.25534	5.47037	5.52467	5.82631	0.847957	0.005096	0.972545	0.964713	0.966128	0.931285	0.0458166	0.000474693	0.0458125	0.0458393	0.0458207	0.045831	0.0453739	0.0458331	0.0322143	0.0396055	0.0391174	0.0450011	0.0453739	0.990526	0.005096	0.987231	0.982076	0.985519	0.985196	0.847957	0.994074	0.972545	0.964713	0.966128	0.931285
BAHCC1	219218_at	cg06636541	17	79374515	0.00585592	inv16	-0.479908	2.41889	-1.08995	-0.368636	-0.801186	-1.90525	8.75993	7.55151	9.05077	9.79223	9.61323	10.3477	0.98486	0.00585592	0.979664	0.993716	0.956927	0.630941	0.0452153	0.045829	0.0447107	0.0447128	0.0428676	0.0345764	0.0452915	0.00585592	0.0457219	0.0458393	0.0458599	0.0458434	0.0452153	0.998718	0.000357307	0.9997	0.997946	0.999945	0.999966	0.98486	0.999898	0.979664	0.993716	0.956927	0.630941
ATP10B	214070_s_at	cg02400308	5	160048139	0.0231817	inv16	-0.418383	-1.62535	0.220851	-0.343206	-0.504126	-0.410243	8.79377	9.0865	9.04276	8.88368	8.82561	8.98708	0.920158	0.0231817	0.600653	0.920226	0.960839	0.943553	0.0320124	0.0231817	0.0318065	0.0352539	0.0307438	0.0234865	0.0307232	0.0342592	0.0313452	0.0314276	0.0284826	0.0304988	0.0307232	0.920158	0.991193	0.600653	0.920226	0.976538	0.961222	0.952966	0.00677853	0.991539	0.976833	0.960839	0.943553
NDE1	218414_s_at	cg06361984	16	15787940	0.0172032	inv16	-0.320618	-2.24819	1.86719	1.63071	1.35301	1.52683	9.67249	8.80344	9.11151	9.57233	9.17772	9.52007	0.990651	0.0172032	0.19965	0.900083	0.985013	0.887057	0.0209472	0.0432032	0.0391174	0.0412839	0.0399576	0.0301054	0.0428902	0.0172032	0.0395231	0.0432032	0.0413992	0.0433103	0.0209472	0.990651	0.999772	0.19965	0.900083	0.985013	0.887057	0.993479	0.00409101	0.999781	0.999618	0.999468	0.999239
WDR82	201934_at	cg03435448	3	52310724	0.0241723	inv16	-0.211666	0.809165	-1.87793	-0.534331	-0.679492	-0.384666	10.9387	10.8694	11.1802	10.9855	11.2248	10.9742	0.944366	0.0241723	0.242725	0.956811	0.950631	0.972038	0.0326714	0.0324325	0.0342078	0.0319383	0.0203706	0.0295535	0.0286844	0.0232188	0.0319301	0.0217895	0.0341913	0.0269751	0.0286844	0.944366	0.0241723	0.994717	0.956811	0.99587	0.972038	0.982416	0.99788	0.242725	0.984634	0.950631	0.979096
PACS2	34406_at	cg12063580	14	105783627	0.0218534	inv16	-0.133464	1.05954	-0.490858	-0.184944	0.185145	-0.532257	8.78421	8.4531	8.87447	8.73529	8.63514	8.44051	0.92147	0.0218534	0.904125	0.924676	0.901724	0.819933	0.0263552	0.0385016	0.0340101	0.0342284	0.0331327	0.0381639	0.0385325	0.0218534	0.036471	0.0392451	0.03484	0.0258136	0.0263552	0.977918	0.00997267	0.976184	0.972271	0.989875	0.990798	0.92147	0.985791	0.904125	0.924676	0.901724	0.819933
PRKAR1B	212559_at	cg19125584	7	601828	0.0136281	inv16	-0.0925697	-2.88483	0.478532	0.243068	0.209379	-1.38896	7.70095	7.02092	7.87599	7.59492	7.56886	7.72423	0.944953	0.0136281	0.682941	0.891639	0.947649	0.990388	0.0344734	0.043576	0.0398835	0.0386417	0.0384645	0.0290613	0.0437552	0.0136281	0.0431023	0.0429417	0.0430097	0.0436584	0.0344734	0.944953	0.999482	0.682941	0.891639	0.947649	0.997795	0.999218	0.00929513	0.999317	0.998879	0.998881	0.990388
TRIOBP	216210_x_at	cg00219303	22	38146969	0.0164248	inv16	-0.0878954	-2.00443	0.034061	0.159752	0.1829	0.0987852	9.82017	10.0959	9.95824	9.91037	9.98915	10.1123	0.937611	0.0164248	0.717257	0.771914	0.86697	0.878589	0.0325994	0.0164248	0.0293352	0.0348771	0.0311434	0.024094	0.0190752	0.0345558	0.0272943	0.0300478	0.0293105	0.0319568	0.0190752	0.937611	0.989914	0.717257	0.771914	0.86697	0.878589	0.974839	0.00423929	0.992554	0.99117	0.985371	0.984718
CD52	34210_at	cg19743891	1	26644573	0.0152303	inv16	-0.0811544	-1.83592	0.00688795	1.03613	0.24752	0.516251	10.7986	11.8242	9.18045	9.73101	9.28331	9.37032	0.986718	0.0152303	0.964674	0.893734	0.991049	0.958193	0.0453285	0.00902535	0.0456889	0.0456601	0.0456683	0.0457425	0.0453986	0.0457013	0.032727	0.0448878	0.0412262	0.0425813	0.0453285	0.986718	0.997501	0.964674	0.893734	0.995429	0.958193	0.995433	0.0152303	0.990719	0.997851	0.991049	0.993018
ITM2A	202747_s_at	cg19002828	X	78623745	0.00880293	inv16	-0.0746756	-2.02746	0.348321	0.669136	-0.400998	0.00945657	11.2453	12.1393	8.98866	8.65911	10.0666	9.95056	0.946053	0.00880293	0.918401	0.837289	0.980772	0.95012	0.0447396	0.00714511	0.0458599	0.0458599	0.0457343	0.0458043	0.0458413	0.0458681	0.0428017	0.044962	0.0458599	0.0458125	0.0447396	0.946053	0.996269	0.918401	0.837289	0.989957	0.95012	0.983923	0.00880293	0.992943	0.99676	0.980772	0.985808
TECPR2	204308_s_at	cg06819357	14	102928437	0.0246686	inv16	0.0541772	-1.35132	-0.265491	-0.2453	-0.500479	-0.613348	8.2488	8.38568	8.12412	8.48822	8.24607	8.27014	0.619196	0.0246686	0.79877	0.80702	0.942791	0.8846	0.0368726	0.0219893	0.036469	0.0217113	0.028775	0.0317324	0.0332172	0.0382051	0.0290489	0.0371527	0.0325623	0.0341089	0.0332172	0.619196	0.968455	0.79877	0.80702	0.960281	0.951722	0.962926	0.0246686	0.980739	0.976736	0.942791	0.8846
DES	214027_x_at	cg19286687	2	220282243	0.0193533	inv16	0.0758404	-1.03262	0.0926512	0.51259	0.478408	0.0831431	5.39849	5.17023	5.37256	5.3495	5.32007	5.42228	0.941497	0.0193533	0.821115	0.806326	0.915119	0.93231	0.026487	0.0330195	0.0352333	0.027006	0.0324614	0.0318703	0.0313061	0.0160211	0.0310672	0.0341398	0.0287236	0.0314461	0.026487	0.941497	0.977125	0.821115	0.806326	0.915119	0.952888	0.954822	0.0193533	0.981773	0.985009	0.969722	0.93231
TCF7L2	216511_s_at	cg18842107	10	114853855	0.0188055	inv16	0.250096	2.0406	0.130532	0.120095	0.361295	-0.498628	9.14029	9.22987	7.49683	8.58149	8.71828	8.36228	0.951228	0.0188055	0.966509	0.964169	0.913508	0.493562	0.027941	0.0188055	0.0450505	0.0427893	0.039797	0.0427584	0.0451679	0.0450402	0.00516602	0.0442412	0.045135	0.0439838	0.027941	0.983688	0.00582709	0.983511	0.992245	0.998343	0.998253	0.951228	0.996111	0.966509	0.964169	0.913508	0.493562
ARHGEF7	202547_s_at	cg05487001	13	111838430	0.0233053	inv16	0.363593	-2.26833	-0.8528	-0.0261356	-0.629785	0.0836638	8.2277	8.69627	8.7712	8.52969	8.61658	8.5525	0.787685	0.0233053	0.92625	0.942319	0.972067	0.91517	0.039068	0.0233053	0.0285135	0.0391936	0.0327373	0.0320351	0.0182185	0.0398588	0.0382648	0.0367202	0.0404684	0.0371342	0.0182185	0.787685	0.995357	0.92625	0.942319	0.990062	0.91517	0.995135	0.0045935	0.984337	0.994927	0.972067	0.989758
CD9	201005_at	cg19659642	12	6314137	0.0155907	inv16	0.367456	-2.34141	0.649444	0.425122	0.386076	0.0907593	8.29723	11.4392	8.41023	10.1816	9.01401	8.47001	0.912355	0.0155907	0.966114	0.929127	0.961157	0.958366	0.0458084	0.0155907	0.0457343	0.0457651	0.0457734	0.0458393	0.0442906	0.045831	0.0455757	0.0458393	0.0456786	0.0435492	0.0442906	0.912355	0.998621	0.966114	0.929127	0.961157	0.958366	0.997561	0.00292745	0.998681	0.998405	0.99781	0.99595
SSH1	221752_at	cg01791669	12	109203673	0.0133171	inv16	0.395912	-1.83587	1.09644	0.912671	0.684579	0.921728	9.58631	9.71694	9.28163	9.38402	9.47976	9.54624	0.966972	0.0133171	0.419893	0.674531	0.97056	0.859817	0.0316994	0.0133171	0.0363063	0.0371712	0.0298089	0.0268783	0.0352313	0.0363578	0.0252102	0.02742	0.0283817	0.0307974	0.0316994	0.966972	0.997344	0.419893	0.674531	0.97056	0.859817	0.988874	0.0021943	0.997857	0.99761	0.99357	0.994628
LRP1	200785_s_at	cg20029881	12	57545877	0.00716158	inv16	0.429749	-1.77834	0.400013	0.60914	0.525507	0.0187949	7.78632	9.61371	7.58182	8.29068	7.9819	8.18913	0.79384	0.00716158	0.766176	0.554908	0.90352	0.922213	0.0454356	0.00716158	0.0452029	0.0452235	0.0452812	0.0451226	0.0386437	0.0454706	0.0392718	0.0441362	0.0437202	0.0429067	0.0386437	0.79384	0.995361	0.766176	0.554908	0.90352	0.922213	0.991323	0.00319105	0.994527	0.996214	0.991673	0.984154
NUP210	213945_s_at	cg20945261	3	13460618	0.0205601	inv16	0.558385	2.17767	-1.05401	0.175127	-0.083848	-0.498274	7.8724	7.59353	8.38117	8.16999	8.02562	7.90609	0.982891	0.0205601	0.913047	0.986897	0.953139	0.934858	0.0393707	0.0414816	0.0292137	0.0319012	0.034251	0.0391936	0.0315038	0.0205601	0.0399535	0.0404127	0.0360468	0.0337753	0.0315038	0.982891	0.00131287	0.999171	0.991611	0.998516	0.998452	0.982912	0.999361	0.913047	0.986897	0.953139	0.934858
ZHX2	203556_at	cg22043381	8	123850540	0.0220923	inv16	0.677015	2.56567	-0.231757	0.578078	1.66172	1.53044	8.30757	5.94998	8.05373	8.2809	7.66741	7.07065	0.941835	0.0220923	0.191901	0.952169	0.975642	0.976347	0.0424145	0.045794	0.0421118	0.0453347	0.0452688	0.0453059	0.0457775	0.0220923	0.0457343	0.0458537	0.0458537	0.0455798	0.0424145	0.977319	0.0200143	0.995444	0.985909	0.975642	0.976347	0.941835	0.99698	0.191901	0.952169	0.979102	0.977729
PRX	220024_s_at	cg26200585	19	40919245	0.0146887	inv16	0.909584	-0.981095	1.11809	1.3755	1.59842	1.75401	6.88482	7.63771	6.81757	7.47345	7.13061	7.07215	0.961391	0.0146887	0.892704	0.943005	0.879334	0.530733	0.0438066	0.0146887	0.0420973	0.038098	0.0414157	0.0427811	0.0363907	0.0445274	0.0378694	0.0432588	0.044375	0.0438293	0.0363907	0.961391	0.997567	0.892704	0.943005	0.879334	0.530733	0.981788	0.00602479	0.9929	0.994966	0.995163	0.995619
RUNX1	211180_x_at	cg14641757	21	36410464	0.0134695	inv16	0.910909	-0.671943	0.932189	1.10257	0.821541	1.08493	8.45115	8.81886	7.63393	8.20665	8.23498	8.46998	0.877648	0.0134695	0.748768	0.747328	0.95455	0.853738	0.0323461	0.0134695	0.0442144	0.0429108	0.03997	0.0384007	0.0426822	0.043784	0.0254944	0.0406661	0.0409667	0.0422559	0.0323461	0.877648	0.987198	0.748768	0.747328	0.95455	0.853738	0.964886	0.00721307	0.989199	0.990907	0.967926	0.979467
SMARCA2	212257_s_at	cg13910439	9	2022036	0.0183174	inv16	1.08066	-0.588248	1.20434	1.73145	1.20146	1.20327	9.20557	9.84058	9.28459	9.48888	9.24001	9.37947	0.923276	0.0183174	0.826245	0.80444	0.949855	0.946994	0.0432671	0.0183174	0.0419903	0.0418852	0.0424104	0.0417823	0.0383698	0.0438108	0.0375049	0.0386911	0.0393769	0.0408679	0.0383698	0.923276	0.991471	0.826245	0.80444	0.949855	0.946994	0.970951	0.00479121	0.992987	0.994445	0.978904	0.969472
SOX5	207336_at	cg17352891	12	24636625	0.0211614	inv16	1.11912	-0.0220137	1.2014	1.57828	0.952317	1.40785	3.92027	4.24843	3.95041	4.00765	3.86361	3.95922	0.931977	0.0211614	0.760698	0.608665	0.937397	0.901934	0.0377788	0.0211614	0.0427811	0.0406887	0.038238	0.0368417	0.0430014	0.0430714	0.0360798	0.039208	0.0403468	0.0415578	0.0377788	0.931977	0.977477	0.760698	0.608665	0.967291	0.901934	0.933797	0.0120156	0.976093	0.98548	0.937397	0.955063
ANXA11	206200_s_at	cg11900509	10	81946545	0.0137167	inv16	1.31401	-2.20967	2.6466	2.52453	1.93348	2.52928	10.9388	11.2434	10.5167	10.9862	10.8129	10.863	0.992554	0.0137167	0.925039	0.884032	0.995332	0.945927	0.0339977	0.0137167	0.0418873	0.0409276	0.0386108	0.0382895	0.0419717	0.0414981	0.0182309	0.0385284	0.0378426	0.0365658	0.0339977	0.992554	0.999993	0.925039	0.884032	0.995332	0.945927	0.99949	0.00041497	0.99997	0.999991	0.999896	0.999939
CBFB	206788_s_at	cg13500388	16	67062135	0.0140009	inv16	1.56677	2.45587	-0.218743	0.224231	1.11731	1.14374	9.48537	8.66124	9.75866	9.46952	9.48858	9.29043	0.93327	0.0140009	0.685843	0.93278	0.93195	0.950814	0.0391874	0.0445336	0.0261987	0.042884	0.0398402	0.0429541	0.0423712	0.00770733	0.0439796	0.0417205	0.041877	0.0409667	0.0391874	0.93327	0.0140009	0.992179	0.984407	0.988963	0.983948	0.972782	0.995104	0.685843	0.93278	0.93195	0.950814
ITPKB	203723_at	cg25287071	1	226878419	0.0217298	inv16	1.59035	0.55885	2.66984	2.62563	1.9713	1.47864	8.1966	9.12612	8.54753	8.71182	8.61793	8.35031	0.938571	0.0217298	0.802115	0.89707	0.966587	0.933177	0.0455942	0.0102219	0.0401944	0.0396425	0.0410656	0.0433639	0.0361848	0.0456169	0.0452647	0.0455942	0.045656	0.0454171	0.0361848	0.947429	0.991712	0.802115	0.89707	0.975585	0.980989	0.938571	0.0217298	0.993883	0.993996	0.966587	0.933177
KIF14	206364_at	cg11721610	1	200580225	0.0243638	inv16	1.60113	2.6233	1.23592	0.927671	1.72374	0.585283	8.19027	7.92277	8.28963	8.24502	8.395	8.36179	0.937185	0.0243638	0.931946	0.949865	0.943779	0.559251	0.0341295	0.0391524	0.0326488	0.0355608	0.034181	0.0323007	0.0336744	0.0221582	0.0347906	0.0389815	0.0363063	0.0380691	0.0336744	0.937185	0.0243638	0.931946	0.979596	0.990789	0.997221	0.952505	0.989918	0.971511	0.949865	0.943779	0.559251
TMEM204	219315_s_at	cg05977523	16	1586043	0.0221232	inv16	1.65542	-0.430726	0.889908	1.36055	1.34021	1.37888	7.59712	8.69689	8.14534	8.16185	8.05827	8.00116	0.863388	0.0221232	0.89215	0.849244	0.964917	0.943746	0.0445542	0.0221232	0.04219	0.043335	0.0424124	0.044167	0.0269092	0.0448199	0.040491	0.0424474	0.0421385	0.0421777	0.0269092	0.863388	0.989374	0.89215	0.849244	0.964917	0.943746	0.98499	0.0140935	0.993213	0.988728	0.973849	0.977366
IRAK1	201587_s_at	cg02742918	X	153284103	0.0238181	inv16	1.66593	4.23497	2.06636	2.71288	2.77627	2.62023	11.0672	10.8026	11.432	11.1812	11.1801	11.2103	0.939335	0.0238181	0.979561	0.980093	0.993994	0.989529	0.0379435	0.0418667	0.0278916	0.0393522	0.0355402	0.0361642	0.0400956	0.0238181	0.0412427	0.0388167	0.0400503	0.0371404	0.0379435	0.997579	0.00531018	0.999731	0.980093	0.993994	0.992006	0.939335	0.999826	0.979561	0.993883	0.996274	0.989529
PIP5K1C	212518_at	cg04742624	19	3653422	0.0224383	inv16	1.69447	0.67	1.73533	1.80297	2.11965	1.66672	9.07113	9.52603	9.31981	9.36495	9.2797	9.23563	0.888357	0.0224383	0.730515	0.870477	0.631036	0.912655	0.0347473	0.0224383	0.0400688	0.0303299	0.0346979	0.0349862	0.0393913	0.0400874	0.0296421	0.0372433	0.0373916	0.037231	0.0347473	0.888357	0.960895	0.730515	0.870477	0.631036	0.920012	0.909554	0.0116387	0.964956	0.959626	0.940237	0.912655
PRKCH	206099_at	cg19859698	14	61822607	0.0189352	inv16	1.76124	-0.260115	1.83235	2.55321	1.49143	1.38247	8.75743	9.37881	9.10544	8.64911	9.02221	8.64837	0.934862	0.0189352	0.974063	0.826546	0.988524	0.981576	0.0427708	0.0189352	0.0415804	0.0435739	0.040767	0.0437552	0.0383904	0.0436131	0.0405343	0.0238737	0.0426493	0.0356452	0.0383904	0.934862	0.996902	0.974063	0.826546	0.991971	0.98645	0.995734	0.0115337	0.994319	0.995876	0.988524	0.981576
TRAPPC9	56829_at	cg19435547	8	141275160	0.0229407	inv16	1.84705	0.112259	1.94666	2.02774	1.62576	1.90227	10.1744	10.1375	10.1347	10.1394	10.1081	10.2179	0.916173	0.0229407	0.59354	0.830502	0.968638	0.918776	0.0286309	0.0229407	0.0279636	0.0241187	0.0255377	0.024823	0.0255068	0.0288142	0.0258754	0.0217216	0.0246501	0.0266003	0.0255068	0.916173	0.998794	0.59354	0.830502	0.968638	0.918776	0.99615	0.00530606	0.998329	0.998765	0.995209	0.996605
CD47	211075_s_at	cg06806080	3	107810791	0.0202821	inv16	1.98671	-1.43732	1.76991	1.67201	0.58817	0.435157	11.1059	11.647	10.3283	10.9973	11.5931	11.4774	0.772451	0.0202821	0.822464	0.89286	0.994467	0.988775	0.0394737	0.0202821	0.044546	0.0435945	0.0310033	0.0376243	0.0432609	0.0445892	0.0289233	0.0423259	0.0448508	0.0446325	0.0394737	0.772451	0.999396	0.822464	0.89286	0.998961	0.994173	0.999424	0.0141945	0.999319	0.998599	0.994467	0.988775
OSBPL3	209627_s_at	cg22796265	7	24963055	0.0171909	inv16	2.03641	-0.242537	2.99234	3.03637	2.99677	1.93571	7.33887	8.62288	7.48106	7.99926	8.22231	8.12475	0.98297	0.0171909	0.729031	0.780804	0.926517	0.980902	0.0444636	0.0171909	0.0454109	0.0440517	0.0428017	0.0426678	0.0426184	0.0455448	0.0336826	0.0444348	0.0455613	0.0454542	0.0426184	0.98297	0.999017	0.729031	0.780804	0.926517	0.980902	0.993259	0.00347113	0.999113	0.998815	0.998922	0.994519
ZFHX3	208033_s_at	cg26909217	16	72974588	0.00485505	inv16	2.06623	0.220211	1.70552	2.34307	2.03825	2.12312	5.36721	8.15515	5.50683	6.28242	6.66953	6.11222	0.897004	0.00485505	0.883861	0.532852	0.91941	0.878632	0.045724	0.00079802	0.0457548	0.0457116	0.045726	0.0457322	0.0448755	0.0457899	0.0414466	0.0450032	0.0457445	0.0453244	0.0448755	0.897004	0.992066	0.883861	0.532852	0.91941	0.878632	0.983583	0.00485505	0.990746	0.994704	0.979938	0.980686
ICAM2	204683_at	cg04034685	17	62085532	0.0204406	inv16	2.07118	0.55299	1.75811	1.7634	1.9097	1.62682	9.64704	10.6942	10.1681	10.5443	10.4879	10.2958	0.826432	0.0204406	0.761711	0.861016	0.83751	0.917415	0.0447828	0.0204406	0.0405425	0.038689	0.0384975	0.0418976	0.00629045	0.0447437	0.0431991	0.0439055	0.0438499	0.0445789	0.00629045	0.826432	0.97751	0.761711	0.861016	0.83751	0.940076	0.971126	0.0169808	0.976264	0.978812	0.954148	0.917415
TBC1D22A	33778_at	cg13554549	22	47191940	0.0130638	inv16	2.22511	0.907322	1.99147	2.09706	2.30795	2.28152	9.53381	9.73992	9.53305	9.75601	9.51559	9.68614	0.778388	0.0130638	0.712885	0.713027	0.54124	0.636885	0.0265591	0.0130638	0.0285918	0.0204818	0.0252988	0.0213179	0.0229799	0.0286535	0.0203809	0.0268001	0.0196684	0.0247674	0.0229799	0.778388	0.958475	0.712885	0.713027	0.54124	0.636885	0.938052	0.00747049	0.971233	0.969942	0.937826	0.935093
MGRN1	212576_at	cg26627888	16	4736419	0.0194583	inv16	2.49138	-0.121352	1.6383	2.40743	2.52029	2.44253	10.3611	10.433	10.3419	10.2023	10.1482	10.3102	0.922011	0.0194583	0.930762	0.957489	0.986718	0.96515	0.0279163	0.0194583	0.0306038	0.0342551	0.03068	0.0335487	0.0326035	0.0339091	0.0305152	0.0278092	0.0171909	0.0249466	0.0279163	0.922011	0.995155	0.930762	0.957489	0.986718	0.96515	0.994515	0.0063337	0.993534	0.995563	0.99317	0.992171
LRRFIP1	201862_s_at	cg09743500	2	238644037	0.0187004	inv16	2.51033	-0.120197	0.803877	0.864488	1.51758	0.820417	11.3096	11.7508	11.425	11.4231	11.2627	11.2563	0.0407917	0.0187004	0.945534	0.966626	0.975638	0.935327	0.0371445	0.0115399	0.0393604	0.036156	0.0389959	0.0391009	0.0296132	0.0399144	0.0292137	0.036123	0.0302537	0.0298253	0.0296132	0.0407917	0.996358	0.945534	0.966626	0.989045	0.99357	0.994908	0.0187004	0.981238	0.975364	0.975638	0.935327
ANXA6	200982_s_at	cg18060909	5	150534782	0.0200864	inv16	2.53866	4.23577	2.52148	3.03913	3.1494	2.85701	10.2018	10.4458	9.24342	9.88964	9.39957	9.68124	0.823701	0.0200864	0.957711	0.956819	0.952979	0.909087	0.0380362	0.0200864	0.0449146	0.0416093	0.0441794	0.0421118	0.045067	0.0449125	0.0377644	0.0444718	0.0427914	0.0431909	0.0380362	0.987583	0.0153683	0.969145	0.982187	0.992324	0.989988	0.823701	0.990361	0.957711	0.956819	0.952979	0.909087
CYB561	209163_at	cg27018502	17	61516369	0.0196395	inv16	2.57512	1.3751	3.16276	3.19886	3.10323	2.91046	8.59163	9.03149	7.90871	8.2792	8.26658	8.57721	0.918941	0.0196395	0.536493	0.595972	0.765976	0.847632	0.0432383	0.0196395	0.0454233	0.0445419	0.0441217	0.0433289	0.0454809	0.0454933	0.0347205	0.0454439	0.04538	0.0455427	0.0432383	0.918941	0.976062	0.536493	0.595972	0.765976	0.847632	0.927642	0.00817275	0.986343	0.985311	0.971499	0.949861
REPIN1	219041_s_at	cg09293560	7	150068240	0.0243432	inv16	2.76472	0.886935	2.31853	2.35786	2.3655	2.62216	9.68987	10.4941	10.4271	10.1565	10.1654	10.0263	0.439649	0.0243432	0.827802	0.858919	0.933194	0.852698	0.0431621	0.0243432	0.0362548	0.0376779	0.0334375	0.0396364	0.0107841	0.0435245	0.042952	0.040631	0.042849	0.0402047	0.0107841	0.439649	0.986458	0.827802	0.858919	0.933194	0.852698	0.98035	0.00555937	0.98657	0.983408	0.972218	0.979073
KCTD2	34858_at	cg07392740	17	73061848	0.0238428	inv16	2.80901	1.43892	2.49144	2.40034	2.14408	2.34837	9.14305	9.15104	9.13887	9.03402	9.22469	9.22319	0.417962	0.0238428	0.709553	0.851714	0.915734	0.917571	0.0235565	0.0238428	0.0298006	0.0294155	0.0215301	0.0189352	0.0266497	0.0289439	0.0288162	0.0230231	0.0256427	0.0247386	0.0235565	0.417962	0.96663	0.709553	0.851714	0.959888	0.931087	0.962849	0.0163156	0.975819	0.96876	0.915734	0.917571
ACOT7	208002_s_at	cg00821310	1	6420733	0.0243267	inv16	2.83076	1.39216	3.81589	4.00717	3.91772	3.8152	8.54344	8.55208	9.10741	9.02045	8.82499	8.80042	0.957777	0.0243267	0.828735	0.618473	0.848975	0.890391	0.0395293	0.0406331	0.0244874	0.041461	0.0392121	0.0393377	0.0320433	0.0243267	0.0406249	0.0373834	0.0333716	0.0325705	0.0320433	0.957777	0.997118	0.828735	0.618473	0.848975	0.890391	0.978443	0.0120671	0.996284	0.997299	0.996	0.993572
CLIP3	212358_at	cg23013977	19	36523056	0.000441743	inv16	2.86476	0.502096	3.18818	2.86124	2.99415	3.0135	5.95988	9.07679	5.93077	6.22332	5.98517	6.01573	0.814103	0.000441743	0.804217	0.81382	0.856281	0.803344	0.045759	0.000106059	0.0457878	0.0457919	0.0457857	0.0458166	0.027943	0.0457734	0.0302558	0.0376428	0.0393357	0.0268557	0.027943	0.814103	0.999041	0.804217	0.81382	0.856281	0.803344	0.996362	0.000441743	0.997983	0.998831	0.997513	0.99747
STK24	208855_s_at	cg08402963	13	99135625	0.0125902	inv16	2.98564	-0.556531	2.04191	2.40995	2.29466	2.31408	11.5107	11.8777	10.9141	11.1988	11.5706	11.2204	0.92128	0.0125902	0.947482	0.913477	0.981691	0.983503	0.0410965	0.0125902	0.0426287	0.0415392	0.0386375	0.0426245	0.0394984	0.0427316	0.0294011	0.0360159	0.0406928	0.0372042	0.0394984	0.92128	0.99963	0.947482	0.913477	0.981691	0.983503	0.999686	0.00079802	0.998308	0.99941	0.998574	0.998016
COTL1	221059_s_at	cg03100906	16	84637476	0.0148246	inv16	3.06553	1.31795	3.51823	3.72278	3.81893	3.40627	10.7308	11.8128	11.4496	11.4188	10.6116	10.3556	0.938122	0.0148246	0.784906	0.7216	0.831886	0.922534	0.0434998	0.0148246	0.041253	0.0441217	0.0449043	0.0451576	0.0382936	0.0447396	0.0444224	0.0443503	0.0387632	0.0364649	0.0382936	0.938122	0.993948	0.784906	0.7216	0.831886	0.922534	0.978806	0.00133964	0.995604	0.994268	0.990789	0.989807
BICD2	212702_s_at	cg01028796	9	95525261	0.0230931	inv16	3.39309	1.63252	3.15402	3.67621	3.43389	3.30714	8.45796	9.10668	8.60354	8.96035	8.87802	8.91367	0.868675	0.0230931	0.832711	0.712936	0.957254	0.927378	0.0424969	0.0230931	0.0411171	0.0336249	0.0320186	0.0377788	0.0393913	0.0430879	0.0397723	0.043471	0.042919	0.0429849	0.0393913	0.868675	0.989035	0.832711	0.712936	0.957254	0.927378	0.975179	0.0142398	0.988779	0.99374	0.977943	0.974304
MN1	205330_at	cg00187327	22	28191781	0.00257529	inv16	3.49855	1.30595	3.10483	3.07343	3.23061	3.43668	8.6869	10.5936	6.64442	7.56545	8.74653	7.77569	0.597575	0.00257529	0.780868	0.837143	0.869768	0.694577	0.0452029	0.000320238	0.0458331	0.0457857	0.0455798	0.0457693	0.0455263	0.045831	0.0185995	0.0450135	0.0457754	0.045032	0.0452029	0.597575	0.994239	0.780868	0.837143	0.869768	0.694577	0.993244	0.00257529	0.992709	0.992017	0.990001	0.991726
RUFY1	218243_at	cg06875832	5	178980927	0.0174174	inv16	3.6142	2.13056	3.82629	3.79742	3.83233	3.86105	10.3852	10.7108	10.4146	10.4749	10.5649	10.3169	0.901356	0.0174174	0.517241	0.697198	0.70438	0.590912	0.0328424	0.0174174	0.0352148	0.0303649	0.0281902	0.0367017	0.0271213	0.0350192	0.0219708	0.0244915	0.0286968	0.0139082	0.0271213	0.901356	0.979866	0.517241	0.697198	0.70438	0.590912	0.96738	0.00925188	0.987807	0.981081	0.970531	0.971966
SLC12A7	218066_at	cg26244838	5	1110226	0.0163609	inv16	3.64022	1.57975	3.1774	3.41325	3.19886	3.38787	9.99277	10.5926	9.57089	10.332	10.1892	10.1966	0.746564	0.0163609	0.896102	0.822705	0.916894	0.876093	0.0407731	0.0157287	0.0443792	0.0414074	0.03893	0.0405404	0.0384007	0.0442844	0.0195489	0.0407464	0.0421385	0.0408514	0.0384007	0.746564	0.991465	0.896102	0.822705	0.916894	0.876093	0.990347	0.0163609	0.990859	0.991454	0.984745	0.989107
TM4SF1	209387_s_at	cg08124030	3	149095283	0.00345053	inv16	3.64306	0.0229906	3.16511	3.56661	3.30622	3.08172	4.73683	7.44654	3.84704	5.9222	4.49599	6.41407	0.93148	0.00345053	0.886532	0.725231	0.929145	0.951245	0.0458022	0.00345053	0.0458455	0.0458372	0.0458372	0.0457075	0.0456786	0.0458681	0.0421221	0.0457899	0.0454768	0.045831	0.0456786	0.93148	0.999921	0.886532	0.725231	0.929145	0.951245	0.999923	0.000410851	0.99977	0.99991	0.999735	0.99976
LHFPL2	212658_at	cg26951839	5	77801011	0.0041322	inv16	3.86085	2.17451	4.22168	4.01485	3.88119	3.77935	9.12028	10.1167	8.77242	8.85586	9.59142	9.22402	0.878434	0.0041322	0.562664	0.741513	0.910118	0.91996	0.0419346	0.0041322	0.044686	0.0442988	0.0406352	0.0438973	0.0416793	0.044721	0.0338659	0.039729	0.0438252	0.0403118	0.0416793	0.878434	0.984914	0.562664	0.741513	0.910118	0.91996	0.967829	0.0041322	0.991477	0.990027	0.967866	0.963688
MYH11	201496_x_at	cg01828111	16	15802082	0.0141018	inv16	4.0091	2.44823	3.89652	4.05818	4.11325	4.11485	4.13723	7.24762	5.72529	4.11028	4.39655	4.34413	0.768839	0.0141018	0.75785	0.774066	0.572621	0.752967	0.0457919	0.000948356	0.0455777	0.0458249	0.0458002	0.0458413	0.0417143	0.0458372	0.0456436	0.0433989	0.045032	0.0453162	0.0417143	0.768839	0.98653	0.75785	0.774066	0.572621	0.752967	0.976567	0.0141018	0.988407	0.989659	0.982521	0.97944
AK5	219308_s_at	cg21785245	1	77813387	0.00314162	inv16	4.20487	0.925058	2.77434	3.81827	3.7562	4.03521	6.85268	8.48968	7.43769	7.13349	7.17243	6.88156	0.733547	0.00314162	0.943083	0.902626	0.951502	0.86144	0.045275	0.00314162	0.044997	0.0453965	0.0452977	0.0455922	0.0353816	0.0453244	0.0413765	0.0418337	0.0404395	0.0387137	0.0353816	0.733547	0.998452	0.943083	0.902626	0.951502	0.86144	0.998318	0.00116459	0.991953	0.997128	0.995841	0.997085
NRP1	212298_at	cg24892069	10	33562205	0.00625956	inv16	4.93011	2.01075	4.10585	4.95096	4.17245	4.16474	4.00827	7.43165	5.29218	5.40537	5.60211	5.2021	0.847817	0.00625956	0.964042	0.949572	0.995128	0.983676	0.0458249	0.000719762	0.0458455	0.0458166	0.0456786	0.0458187	0.044791	0.045864	0.0456375	0.045794	0.0458249	0.045588	0.044791	0.847817	0.998327	0.964042	0.949572	0.995763	0.983676	0.998516	0.00625956	0.997046	0.99796	0.995128	0.989257
TBC1D1	212350_at	cg09578829	4	37910251	0.0195304	misc	1.43121	2.34559	2.67965	2.30871	4.36396	2.90616	10.6042	10.3755	10.5977	10.4775	9.9236	10.0769	0.458501	0.937951	0.974983	0.972364	0.0195304	0.973286	0.0313081	0.0391668	0.036539	0.0356844	0.0420479	0.0416916	0.0406125	0.0379744	0.0408123	0.0407278	0.0180517	0.026069	0.0313081	0.996422	0.991918	0.974983	0.993716	0.0195304	0.995415	0.458501	0.937951	0.9884	0.972364	0.997589	0.973286
MICA	205905_s_at	cg27144224	6	31371837	0.0217751	norm	-4.59393	-4.25958	-5.52138	-4.86122	-4.60527	-2.00178	8.24999	8.27659	8.24505	8.45988	7.89019	7.83851	0.972294	0.984848	0.839236	0.995396	0.979909	0.0217751	0.0372516	0.0367017	0.0380527	0.0262193	0.0399638	0.0418111	0.038343	0.0365369	0.0387055	0.040005	0.0257807	0.0217751	0.0372516	0.998734	0.998667	0.999587	0.99887	0.999828	0.0117849	0.972294	0.984848	0.839236	0.995396	0.979909	0.999307
CRTC3	218648_at	cg07199524	15	91074149	0.00714511	norm	-3.94332	-3.95824	-4.48957	-3.82539	-3.94419	-1.53325	10.6797	10.8184	10.6916	10.59	10.6854	10.2483	0.896143	0.908874	0.673593	0.970144	0.928284	0.00714511	0.0309045	0.0137888	0.0274756	0.0326611	0.0292528	0.0405301	0.0386581	0.040215	0.0361621	0.0333531	0.0379106	0.00314162	0.0309045	0.989568	0.994261	0.995081	0.991086	0.998835	0.00714511	0.896143	0.908874	0.673593	0.970144	0.928284	0.995674
PADI2	209791_at	cg07014827	1	17445660	0.0244956	norm	-3.28424	-3.61569	-3.91562	-3.54458	-3.03968	-1.91128	8.57952	9.04195	8.94131	8.94643	8.9192	8.50672	0.947591	0.90546	0.614929	0.889794	0.895591	0.0244956	0.0428696	0.0417946	0.0425731	0.0350274	0.0426348	0.0443689	0.0402583	0.0413601	0.0402995	0.0437716	0.0376017	0.0244956	0.0402583	0.969895	0.979345	0.980443	0.977673	0.988542	0.0206507	0.947591	0.90546	0.614929	0.889794	0.895591	0.983077
ARHGAP29	203910_at	cg24049050	1	94702435	0.0235586	norm	-3.08063	-3.32955	-3.58774	-3.01789	-1.9042	-0.65903	6.87783	6.91391	6.96913	7.00883	7.01721	7.10735	0.880407	0.856953	0.652847	0.965564	0.972586	0.0235586	0.0288718	0.0389217	0.0338968	0.0358162	0.0326344	0.0235586	0.034183	0.0270184	0.033903	0.0377994	0.0355649	0.0356823	0.0288718	0.98796	0.994152	0.99394	0.989657	0.993211	0.0151232	0.880407	0.856953	0.652847	0.965564	0.972586	0.993699
MAP4	200835_s_at	cg05959577	3	48129425	0.0203583	norm	-1.3176	-1.1947	-1.76833	-1.44977	-1.20768	0.676558	4.33932	4.28926	4.66031	4.48982	4.23604	4.09408	0.874116	0.943075	0.882201	0.881688	0.922664	0.0203583	0.0350418	0.0383307	0.0379415	0.042017	0.0378838	0.0414116	0.0374143	0.0366914	0.041045	0.0383513	0.0361518	0.0203583	0.0350418	0.988689	0.983678	0.987698	0.989858	0.995952	0.0104051	0.874116	0.943075	0.882201	0.881688	0.922664	0.989517
FAM64A	221591_s_at	cg07890785	17	6353762	0.0185625	norm	-0.788144	-0.317374	-1.11461	-1.18299	-0.830359	-2.48857	8.09882	8.2017	8.80684	8.55582	8.00336	7.81152	0.877765	0.452026	0.919101	0.946772	0.971639	0.0185625	0.0392039	0.0397146	0.0272634	0.0405693	0.0409853	0.0442453	0.0408329	0.038792	0.0433556	0.0427563	0.0383986	0.0185625	0.0392039	0.877765	0.452026	0.919101	0.946772	0.971639	0.996506	0.982195	0.992303	0.98715	0.986613	0.982428	0.0150862
HOXB5	205601_s_at	cg12744859	17	46669492	0.000122535	norm	-0.384748	0.287946	-1.31506	-0.597735	-0.84964	-4.23621	7.88291	8.15051	7.92219	8.04151	7.84936	9.5063	0.958376	0.810735	0.972302	0.977652	0.995921	0.000122535	0.0449434	0.0446366	0.044929	0.0449702	0.0450876	0.000122535	0.0391977	0.0407361	0.033419	0.0404992	0.0413127	0.0453656	0.0391977	0.958376	0.810735	0.972302	0.977652	0.995921	0.999978	0.999894	0.999902	0.999772	0.999713	0.999731	6.07525e-05
SHANK2	213307_at	cg18571531	11	70477192	0.0223538	norm	0.333194	0.139592	0.333949	-0.328163	-0.00983042	-1.68955	7.72615	7.46502	7.3483	7.63613	7.47892	7.71269	0.825606	0.917767	0.887325	0.971454	0.972312	0.0223538	0.0296441	0.0303093	0.0374596	0.0293187	0.0318415	0.0223538	0.0386355	0.0351592	0.031304	0.0362424	0.0342242	0.0382977	0.0296441	0.825606	0.917767	0.887325	0.971454	0.972312	0.997653	0.99364	0.990001	0.990651	0.979971	0.983794	0.00972966
SDPR	218711_s_at	cg07488576	2	192711481	0.0187849	norm	0.921675	-0.340172	-1.50119	-1.89808	-2.60738	-4.29845	7.30778	7.04529	7.27005	7.45192	7.41565	7.76421	0.132713	0.970545	0.997243	0.999711	0.999525	0.0187849	0.0414754	0.0431538	0.0414672	0.0405528	0.0406681	0.0187849	0.0417575	0.0344096	0.0399844	0.0394304	0.0415392	0.0429994	0.0414754	0.132713	0.970545	0.99789	0.999711	0.999997	0.999999	0.999999	0.999867	0.997243	0.999814	0.999525	0.0165792
SEPP1	201427_s_at	cg25310824	5	42812334	0.00829426	norm	1.28827	1.31703	1.15224	0.508197	0.620221	-0.61679	6.01016	5.48174	5.58207	7.40444	7.93449	9.62041	0.822942	0.841468	0.722191	0.961968	0.944315	0.00829426	0.0458455	0.0458599	0.0458619	0.0458619	0.0456539	0.00594859	0.0455057	0.0437078	0.0446263	0.0458022	0.0458702	0.0458702	0.0455057	0.822942	0.841468	0.722191	0.961968	0.980785	0.99739	0.981891	0.990843	0.993804	0.991113	0.944315	0.00829426
HOXB6	205366_s_at	cg07676709	17	46673442	0.000178139	norm	1.73333	1.45618	1.18823	1.34904	0.424583	-2.62777	3.7931	3.93932	3.48361	3.94957	4.3029	9.42785	0.910054	0.937683	0.849765	0.877168	0.994014	0.000178139	0.0458702	0.0458702	0.0458722	0.0458722	0.045864	1.0297e-06	0.043887	0.0448796	0.0216104	0.0432733	0.0450608	0.0458763	0.043887	0.910054	0.937683	0.849765	0.877168	0.994014	0.999958	0.999873	0.999758	0.999575	0.999849	0.999064	0.000178139
ABHD2	63825_at	cg10173620	15	89658904	0.0230664	norm	3.88035	3.71927	3.74285	3.66024	3.78175	3.00816	8.25132	8.58515	8.75126	8.76883	8.42691	9.15612	0.71022	0.820345	0.688526	0.825812	0.913899	0.0230664	0.0439673	0.041148	0.0406455	0.0403489	0.0434524	0.0181856	0.0379456	0.0432794	0.0430714	0.0434339	0.0440641	0.0444615	0.0379456	0.71022	0.820345	0.688526	0.825812	0.920726	0.974116	0.931999	0.948399	0.964773	0.955866	0.913899	0.0230664
SETD1B	213153_at	cg09288989	12	122247826	0.022879	t821	-4.53617	-0.506102	-1.54496	-0.570347	-0.331645	-0.195916	9.91183	9.90374	10.0437	9.96407	10.0318	9.9859	0.022879	0.959989	0.995794	0.985746	0.964839	0.925574	0.0307377	0.0284085	0.0250743	0.0298418	0.0129238	0.0269504	0.022879	0.0260772	0.0271275	0.027249	0.0323831	0.0260175	0.022879	0.999805	0.959989	0.995794	0.985746	0.964839	0.925574	0.00911802	0.999894	0.999247	0.999877	0.999816	0.99977
ELL	204096_s_at	cg10792987	19	18575406	0.0232497	t821	-4.24429	-2.63963	-0.985697	-0.816639	-2.03659	-0.708179	7.95079	7.5869	7.31905	7.81154	7.43487	7.50599	0.0232497	0.990104	0.883982	0.90011	0.994927	0.949443	0.0232497	0.0403386	0.04538	0.0402089	0.0408432	0.0398876	0.0454933	0.0450402	0.0319527	0.0453924	0.0455983	0.0452626	0.0232497	0.999181	0.990104	0.883982	0.90011	0.997112	0.949443	0.0190093	0.992406	0.999439	0.999536	0.994927	0.999235
PALM	203859_s_at	cg00174901	19	709889	0.0197734	t821	-3.75557	-1.33127	-2.01915	-1.50942	-1.4775	-0.025006	9.58868	8.16926	7.65091	8.16774	8.28522	8.23432	0.0197734	0.959571	0.990499	0.973795	0.994115	0.219744	0.0024023	0.0456169	0.0457445	0.0450732	0.0446139	0.0448384	0.0457713	0.0453224	0.0380815	0.0450814	0.045623	0.0454377	0.0024023	0.998329	0.959571	0.990499	0.973795	0.994115	0.219744	0.0197734	0.99725	0.995738	0.99796	0.996028	0.998658
MEIS1	204069_at	cg25721451	2	66662764	0.0138114	t821	-3.5841	-5.69214	-5.66543	-5.65643	-5.35043	-5.51873	6.54752	8.83865	9.99825	9.42479	8.41344	9.18873	0.0138114	0.606348	0.822616	0.726401	0.850744	0.675811	0.0458352	0.0447499	0.0281531	0.0416113	0.0456066	0.0426802	0.00229109	0.045656	0.0458352	0.0458413	0.0457734	0.0458166	0.00229109	0.0138114	0.997567	0.996772	0.998014	0.997309	0.997237	0.99734	0.606348	0.822616	0.726401	0.850744	0.675811
PAIP2B	221868_at	cg06348656	2	71454289	0.0227369	t821	-3.5667	-4.83342	-4.87931	-4.95498	-4.9265	-4.86459	5.94715	6.8266	6.67484	7.0309	6.86934	6.82806	0.0227369	0.69599	0.849288	0.45377	0.528253	0.661799	0.0441485	0.0401574	0.040421	0.0422374	0.0397064	0.039797	0.00885441	0.0438602	0.0443586	0.0441794	0.0441279	0.044167	0.00885441	0.0227369	0.981681	0.979691	0.986804	0.996597	0.993656	0.979932	0.69599	0.849288	0.45377	0.528253	0.661799
CD7	214551_s_at	cg25662857	17	80275542	0.018443	t821	-3.38686	-0.991375	-0.799724	0.161821	-1.53163	-1.26172	3.92343	5.81521	8.03891	6.33518	7.01606	6.47869	0.018443	0.969872	0.96842	0.516982	0.982475	0.989788	0.0458413	0.0458125	0.0398546	0.0456066	0.0453306	0.0454377	0.018443	0.0455633	0.0458455	0.0456519	0.0458619	0.045796	0.018443	0.998051	0.969872	0.96842	0.516982	0.996597	0.991366	0.0106832	0.996103	0.996933	0.999186	0.982475	0.989788
LPCAT4	213078_x_at	cg23441018	15	34657364	0.0239869	t821	-3.2875	-0.763287	0.719535	0.481521	0.654198	0.225285	8.97279	8.73958	8.59693	8.77319	8.63491	8.62174	0.0239869	0.992618	0.6253	0.919942	0.909348	0.965481	0.0239869	0.0352148	0.0364443	0.0366502	0.0371589	0.0388332	0.0379291	0.0306265	0.0317674	0.0303793	0.0265303	0.0155084	0.0239869	0.999634	0.992618	0.6253	0.919942	0.909348	0.965481	0.00824895	0.99547	0.999799	0.999801	0.999525	0.998875
GPR20	214510_at	cg20325921	8	142368332	0.0101807	t821	-3.10166	-1.04455	1.02104	1.16073	1.61652	0.380138	7.15807	6.46603	6.07186	6.10431	5.95339	6.19257	0.0101807	0.99621	0.984304	0.939411	0.940571	0.989084	0.00689386	0.0417905	0.045588	0.0452194	0.0447622	0.0450608	0.0456786	0.0451494	0.04004	0.0447128	0.0453883	0.045308	0.00689386	0.999917	0.99621	0.984304	0.939411	0.940571	0.989084	0.0101807	0.996568	0.999877	0.999898	0.999947	0.999029
HYAL2	206855_s_at	cg13341668	3	50359909	0.0133851	t821	-3.09973	0.285178	-0.756379	-0.544234	0.66654	0.887401	9.03894	8.87554	8.65366	8.59269	8.31092	8.53294	0.0133851	0.977514	0.991778	0.995858	0.988236	0.989566	0.0133851	0.0338865	0.0389197	0.0396219	0.0420253	0.041426	0.0421118	0.0389691	0.032519	0.0339483	0.0149049	0.0286453	0.0133851	0.999896	0.977514	0.991778	0.995858	0.988236	0.989566	0.010572	0.99919	0.995124	0.996961	0.999935	0.999719
PLCG1	202789_at	cg07893801	20	39767358	0.0138979	t821	-3.09602	-0.774941	0.673089	1.07516	-0.680379	1.19828	8.87406	7.55157	8.00272	7.87372	7.86281	7.66359	0.0138979	0.993158	0.797627	0.814263	0.997169	0.895929	0.0119168	0.0445398	0.0437799	0.0439611	0.0439323	0.0454233	0.0450299	0.0318312	0.0430364	0.0390659	0.040732	0.0389588	0.0119168	0.999602	0.993158	0.797627	0.814263	0.999575	0.895929	0.0138979	0.994447	0.999707	0.999737	0.997169	0.999688
LSP1	203523_at	cg05443390	11	1891947	0.0135643	t821	-3.08704	0.483951	0.221028	0.275252	0.265161	0.231896	8.43066	9.93749	9.51459	10.3507	10.1627	10.1898	0.0135643	0.66842	0.706838	0.886476	0.895943	0.883597	0.0456045	0.040559	0.0431373	0.0390906	0.0341027	0.0354516	0.0135643	0.0453636	0.044999	0.0457178	0.0457693	0.045691	0.0135643	0.998127	0.66842	0.706838	0.886476	0.895943	0.883597	0.00133964	0.999113	0.998483	0.998456	0.99815	0.997307
ACVR2A	205327_s_at	cg14425722	2	148601396	0.0213035	t821	-2.84277	-5.56845	-5.65576	-5.59683	-5.35435	-5.5112	8.13142	8.54909	8.62368	8.23061	8.46549	8.42452	0.0213035	0.784297	0.902647	0.898176	0.924211	0.702392	0.0374513	0.029119	0.0305338	0.0394222	0.0297388	0.0290943	0.0213035	0.0376161	0.0366502	0.0255356	0.0337135	0.0303979	0.0213035	0.0177758	0.999002	0.998448	0.998712	0.999562	0.999667	0.998856	0.784297	0.902647	0.898176	0.924211	0.702392
ABR	212895_s_at	cg02384911	17	907886	0.00914891	t821	-2.83062	0.0870418	-0.306964	-0.117722	0.238111	0.0682735	8.53861	9.46447	10.3556	10.1437	9.79476	9.77809	0.00914891	0.818009	0.888532	0.950075	0.908263	0.889419	0.044824	0.042987	0.0158008	0.0379724	0.040631	0.0404704	0.00546257	0.0427234	0.0448508	0.0446634	0.0443442	0.0443153	0.00546257	0.99706	0.818009	0.888532	0.950075	0.908263	0.889419	0.00914891	0.998475	0.997287	0.997538	0.997808	0.997653
RGS10	204316_at	cg13975098	10	121303635	0.0149914	t821	-2.6708	-0.0864623	-0.826199	-0.581029	0.0631309	0.330335	8.71127	8.05141	7.97693	8.0361	8.31757	8.1265	0.0149914	0.88674	0.920358	0.950584	0.922777	0.858337	0.00898004	0.040837	0.0416731	0.0424598	0.0358573	0.0399473	0.0418008	0.0324614	0.0234412	0.0338741	0.0375975	0.0313205	0.00898004	0.996356	0.88674	0.920358	0.950584	0.922777	0.858337	0.0149914	0.997762	0.992931	0.992997	0.996624	0.995977
TMC6	204328_at	cg03848580	17	76113713	0.0170776	t821	-2.60296	-0.0346779	-0.362494	-0.258177	-0.533081	-0.759897	9.98395	9.8265	9.70278	9.79293	9.73804	9.67102	0.0170776	0.82323	0.82136	0.833603	0.974434	0.978956	0.0170776	0.0287277	0.0340162	0.0338226	0.0304329	0.035639	0.0349862	0.0315346	0.0201111	0.0257333	0.0276238	0.0132121	0.0170776	0.992054	0.82323	0.82136	0.833603	0.974434	0.978956	0.0143221	0.996168	0.994754	0.995382	0.986918	0.989998
MUC5B	213432_at	cg00524486	11	1244110	0.020766	t821	-2.55002	-1.21806	-0.804552	-0.723308	-0.621458	-1.04115	4.5816	3.9725	3.77665	3.61677	3.9861	3.74285	0.020766	0.927077	0.821928	0.784841	0.886666	0.928542	0.0206836	0.0414136	0.0424701	0.0433144	0.041323	0.0428655	0.0430426	0.036747	0.0378323	0.0396178	0.0373319	0.0347926	0.0206836	0.989739	0.927077	0.821928	0.784841	0.886666	0.928542	0.020766	0.970158	0.987474	0.994272	0.976149	0.971715
KCNQ1	204487_s_at	cg08376310	11	2858621	0.013867	t821	-2.42838	-0.100912	-0.816594	-0.24316	0.849054	0.673654	3.83847	6.4065	6.31372	6.84568	4.61176	4.88078	0.013867	0.977432	0.982735	0.977716	0.904836	0.946434	0.045831	0.0457981	0.0452132	0.0457363	0.0457919	0.0458125	0.0110703	0.0458228	0.0458372	0.0458166	0.0451123	0.0457466	0.0110703	0.997886	0.977432	0.982735	0.977716	0.904836	0.946434	0.013867	0.992861	0.997178	0.997509	0.998176	0.998304
RAB11FIP3	203933_at	cg02296627	16	508045	0.0149853	t821	-2.40935	-0.650781	-0.628845	-0.354904	0.01998	0.0995129	9.17699	8.86532	8.57368	8.77509	8.85671	8.8653	0.0149853	0.971896	0.877069	0.917886	0.957948	0.880409	0.0130803	0.0377046	0.0401636	0.0361621	0.033279	0.0358779	0.0411521	0.0386231	0.028808	0.0361539	0.0384316	0.0359809	0.0130803	0.992159	0.971896	0.877069	0.917886	0.957948	0.880409	0.0149853	0.988135	0.986555	0.995656	0.992212	0.991146
EGLN1	221497_x_at	cg18815120	1	231512676	0.020212	t821	-2.38428	-0.596688	-0.19557	-0.864396	-0.346107	-0.615949	9.26839	8.6429	8.50102	8.33308	7.94415	8.13681	0.020212	0.963545	0.850984	0.942964	0.978371	0.97589	0.00863818	0.0397373	0.044824	0.0426328	0.045308	0.0438705	0.0452729	0.0438952	0.0417946	0.0436893	0.0393027	0.0406928	0.00863818	0.994927	0.963545	0.850984	0.942964	0.978371	0.97589	0.020212	0.993485	0.996867	0.997559	0.992081	0.992157
EPB41L3	211776_s_at	cg07352438	18	5543548	0.0198805	t821	-2.29258	-5.29818	-5.61071	-5.59825	-5.11585	-5.23008	5.7312	6.64391	6.61964	6.72599	6.69418	6.87863	0.0198805	0.930881	0.685324	0.687431	0.961212	0.800947	0.0445171	0.0416855	0.0393027	0.0368726	0.0437552	0.033524	0.0198805	0.0445192	0.0443483	0.0448755	0.0446984	0.0448034	0.0198805	0.00624721	0.99976	0.99984	0.999686	0.99983	0.999777	0.999777	0.930881	0.685324	0.687431	0.961212	0.800947
ATP6V1G1	208737_at	cg14391907	9	117349544	0.0244462	t821	-2.21184	1.9818	1.00009	1.7802	1.1783	1.84951	11.5297	11.3074	11.5061	11.2512	11.2472	11.1676	0.0244462	0.936944	0.987231	0.947947	0.977838	0.97481	0.0244462	0.03574	0.0367305	0.0372042	0.0342284	0.0367779	0.0367079	0.0322946	0.0341171	0.0274158	0.0352436	0.0253791	0.0244462	0.999412	0.936944	0.987231	0.947947	0.977838	0.97481	0.00866701	0.999748	0.999604	0.999713	0.999249	0.999589
CHKB-CPT1B	210070_s_at	cg24363820	22	51016703	0.0232188	t821	-2.18496	-0.167444	0.412572	0.125012	0.068072	0.0538665	7.74316	7.89549	9.24607	9.10753	8.62115	8.57027	0.0232188	0.98445	0.968128	0.911679	0.993147	0.992357	0.044616	0.0440682	0.0330565	0.0379394	0.0420047	0.0431167	0.0228254	0.0369797	0.044478	0.0449887	0.043751	0.0425689	0.0228254	0.999377	0.98445	0.968128	0.911679	0.993147	0.992357	0.0232188	0.996788	0.99877	0.999665	0.996757	0.997618
CHKB-CPT1B	210070_s_at	cg24363820	22	51016703	0.0232188	t821	-2.18496	-0.167444	0.412572	0.125012	0.068072	0.0538665	7.74316	7.89549	9.24607	9.10753	8.62115	8.57027	0.0232188	0.98445	0.968128	0.911679	0.993147	0.992357	0.044616	0.0440682	0.0330565	0.0379394	0.0420047	0.0431167	0.0228254	0.0369797	0.044478	0.0449887	0.043751	0.0425689	0.0228254	0.999377	0.98445	0.968128	0.911679	0.993147	0.992357	0.0232188	0.996788	0.99877	0.999665	0.996757	0.997618
CPT1B	210070_s_at	cg24363820	22	51016703	0.0232188	t821	-2.18496	-0.167444	0.412572	0.125012	0.068072	0.0538665	7.74316	7.89549	9.24607	9.10753	8.62115	8.57027	0.0232188	0.98445	0.968128	0.911679	0.993147	0.992357	0.044616	0.0440682	0.0330565	0.0379394	0.0420047	0.0431167	0.0228254	0.0369797	0.044478	0.0449887	0.043751	0.0425689	0.0228254	0.999377	0.98445	0.968128	0.911679	0.993147	0.992357	0.0232188	0.996788	0.99877	0.999665	0.996757	0.997618
CPT1B	210070_s_at	cg24363820	22	51016703	0.0232188	t821	-2.18496	-0.167444	0.412572	0.125012	0.068072	0.0538665	7.74316	7.89549	9.24607	9.10753	8.62115	8.57027	0.0232188	0.98445	0.968128	0.911679	0.993147	0.992357	0.044616	0.0440682	0.0330565	0.0379394	0.0420047	0.0431167	0.0228254	0.0369797	0.044478	0.0449887	0.043751	0.0425689	0.0228254	0.999377	0.98445	0.968128	0.911679	0.993147	0.992357	0.0232188	0.996788	0.99877	0.999665	0.996757	0.997618
SLC35C1	218485_s_at	cg09452027	11	45825483	0.0245368	t821	-2.13785	-0.824884	0.00944522	-0.726563	-0.237416	-0.462221	8.50343	8.55114	8.5402	8.59976	8.32812	8.48685	0.0245368	0.935803	0.812737	0.933443	0.940653	0.942645	0.0310919	0.0246274	0.0293064	0.0297574	0.0335158	0.0284703	0.0245368	0.0289439	0.0320104	0.031652	0.0171703	0.0219584	0.0245368	0.985254	0.935803	0.812737	0.933443	0.940653	0.942645	0.0231735	0.97377	0.993168	0.987276	0.981543	0.970877
GABBR2	209991_x_at	cg14458315	9	101079307	0.024959	t821	-2.06551	2.34546	1.35667	1.84952	2.14154	2.06496	7.78462	7.61827	7.61052	7.41529	7.51097	7.79195	0.024959	0.509479	0.989782	0.911688	0.890762	0.902579	0.024959	0.0321545	0.0324985	0.0371733	0.034978	0.0334931	0.0350706	0.0355567	0.0333922	0.030472	0.0346135	0.0378508	0.024959	0.99977	0.509479	0.989782	0.911688	0.890762	0.902579	0.00563762	0.999892	0.999663	0.999602	0.999682	0.999391
MOCS1	211673_s_at	cg14616514	6	39902322	0.0183133	t821	-2.06462	-4.10292	-7.16357	-6.97492	-5.53413	-4.95498	6.96349	7.18412	7.39885	7.16692	7.18759	7.23458	0.0183133	0.995085	0.877555	0.870184	0.997692	0.992773	0.0430591	0.0365431	0.0322184	0.0366687	0.0365122	0.0330071	0.0183133	0.0427193	0.0432918	0.042779	0.0427131	0.0429026	0.0183133	0.0123698	0.995085	0.999995	0.999991	0.99998	0.99975	0.999995	0.998181	0.877555	0.870184	0.997692	0.992773
ARHGEF3	218501_at	cg02031326	3	57112045	0.0237027	t821	-2.03685	0.099737	0.217355	-0.128317	-0.00693656	-0.067576	7.59736	8.98894	8.86649	9.31828	8.80121	8.66923	0.0237027	0.924536	0.864933	0.931851	0.960611	0.944683	0.0451947	0.0398135	0.0415454	0.0318085	0.043092	0.0427996	0.00373061	0.0446036	0.0445377	0.0453533	0.0447128	0.0441156	0.00373061	0.993825	0.924536	0.864933	0.931851	0.960611	0.944683	0.0237027	0.994682	0.99531	0.993602	0.991609	0.984273
CNTN1	211203_s_at	cg00596508	12	41086800	0.0224712	t821	-1.96812	-4.75048	-6.50316	-6.45557	-5.81036	-5.8035	8.03171	7.74755	7.90331	7.63085	7.63687	7.75914	0.0224712	0.99212	0.947078	0.835693	0.988674	0.967537	0.0224712	0.0348235	0.0359212	0.041253	0.0363578	0.0345208	0.0413663	0.0385119	0.0396116	0.0362981	0.0350789	0.0387673	0.0224712	0.00389743	0.999109	0.999917	0.999968	0.999923	0.999884	0.999947	0.99212	0.947078	0.835693	0.988674	0.967537
GALNT2	217788_s_at	cg00589617	1	230415343	0.0174545	t821	-1.90162	2.24223	1.77419	2.33572	1.61137	2.0534	10.0648	9.55927	9.14262	9.35357	9.5654	9.56742	0.0174545	0.905964	0.93479	0.978558	0.994053	0.987593	0.0174545	0.0420644	0.0433206	0.0418337	0.0405404	0.0424639	0.0434977	0.0386746	0.0270946	0.0333119	0.0371095	0.0357523	0.0174545	0.999845	0.905964	0.93479	0.978558	0.994053	0.987593	0.00220459	0.999861	0.999898	0.999929	0.999717	0.999826
INS-IGF2	202410_x_at	cg25336198	11	2182618	0.024996	t821	-1.89825	-0.518255	-0.555047	-0.330549	-0.249868	-0.629881	3.97617	3.85494	3.73179	3.90071	3.54438	3.76674	0.024996	0.892517	0.824974	0.788399	0.931635	0.950095	0.024996	0.0346444	0.0363887	0.0335487	0.0360283	0.0300086	0.0378694	0.03491	0.0317797	0.0345105	0.0293908	0.0329556	0.024996	0.979115	0.892517	0.824974	0.788399	0.931635	0.950095	0.0214724	0.972646	0.977463	0.990575	0.974732	0.955823
ARL4C	202207_at	cg21460828	2	235405243	0.00913037	t821	-1.845	-4.6822	-5.01091	-4.9791	-4.83163	-4.78451	8.29574	9.00676	9.59509	8.79251	8.90362	8.76457	0.00913037	0.770013	0.661284	0.570506	0.59735	0.682148	0.0434771	0.0404004	0.0268433	0.0411871	0.0406578	0.0426163	0.00913037	0.0438066	0.0433289	0.0404931	0.0401533	0.0369385	0.00913037	0.0014735	0.998681	0.998611	0.998611	0.999585	0.999505	0.9981	0.770013	0.661284	0.570506	0.59735	0.682148
FOXN3	205021_s_at	cg26329538	14	89759952	0.0241331	t821	-1.82892	-0.14277	1.30102	1.15307	1.2794	0.241009	9.49576	9.62756	9.9613	9.48904	9.48342	9.54902	0.0241331	0.976938	0.645567	0.86913	0.90936	0.984092	0.0368376	0.0341089	0.0245162	0.0396837	0.0376696	0.0354619	0.0241331	0.0306038	0.0380362	0.0316417	0.0271893	0.0269092	0.0241331	0.996704	0.976938	0.645567	0.86913	0.90936	0.984092	0.0106605	0.991347	0.998271	0.998471	0.997264	0.985746
PSTPIP1	211178_s_at	cg17529965	15	77327887	0.0165236	t821	-1.81385	-0.0559537	0.488854	0.840897	1.34754	1.23522	8.255	8.99751	8.65535	9.31901	8.76406	8.8111	0.0165236	0.974326	0.928354	0.918317	0.935161	0.914126	0.0436028	0.0395622	0.0432032	0.0299304	0.0411274	0.0411994	0.0165236	0.0424392	0.0390906	0.0438725	0.0411644	0.0401471	0.0165236	0.996856	0.974326	0.928354	0.918317	0.935161	0.914126	0.00968847	0.981059	0.994402	0.997769	0.997902	0.995205
CLCN3	201734_at	cg16842643	4	170581385	0.0240343	t821	-1.79763	-3.53556	-4.16733	-3.74406	-3.81171	-3.22836	9.2418	9.65668	9.48175	9.54969	9.60526	9.56806	0.0240343	0.9321	0.905791	0.945493	0.952723	0.944525	0.0416257	0.0325891	0.0367449	0.0376243	0.0380547	0.0360736	0.0240343	0.0422786	0.0375172	0.0406269	0.042396	0.0399947	0.0240343	0.0226092	0.996026	0.997927	0.997458	0.999466	0.993827	0.998518	0.9321	0.905791	0.945493	0.952723	0.944525
BASP1	202391_at	cg19078576	5	17217877	0.011198	t821	-1.79074	-5.22805	-5.59233	-5.5386	-4.64917	-5.2056	8.82764	11.342	12.2233	12.1492	10.8281	10.6421	0.011198	0.888258	0.831577	0.602083	0.988767	0.878661	0.0457919	0.0457507	0.0428161	0.0455386	0.0456045	0.0456519	0.0109674	0.0455942	0.0458022	0.0458352	0.0458166	0.0457095	0.0109674	0.011198	0.999529	0.999369	0.999429	0.999612	0.999667	0.999389	0.888258	0.831577	0.602083	0.988767	0.878661
KDM4B	212495_at	cg22960833	19	4988763	0.00590123	t821	-1.77633	0.953099	0.508259	0.600735	1.08886	0.780794	9.72755	8.84174	8.6886	8.93237	8.73527	8.65616	0.00590123	0.664549	0.811959	0.826558	0.809294	0.869845	0.00562527	0.043022	0.043506	0.0429829	0.0437984	0.0442247	0.0438334	0.036053	0.0279863	0.0392286	0.034807	0.0324305	0.00562527	0.995003	0.664549	0.811959	0.826558	0.809294	0.869845	0.00590123	0.9974	0.995005	0.995281	0.996344	0.994037
PTDSS2	221005_s_at	cg20831041	11	464554	0.0176584	t821	-1.69345	1.18444	1.04727	1.03078	1.11996	1.0871	7.48301	6.23044	6.37903	6.52059	6.19194	6.49473	0.0176584	0.598279	0.706857	0.808933	0.727877	0.810715	0.00988206	0.0448755	0.045796	0.0453224	0.0454377	0.0444801	0.0458022	0.0451432	0.0437449	0.0455613	0.0454171	0.045623	0.00988206	0.998071	0.598279	0.706857	0.808933	0.727877	0.810715	0.0176584	0.999153	0.998726	0.999006	0.998559	0.998494
CASZ1	220015_at	cg15622917	1	10796823	0.0249693	t821	-1.68122	0.183179	0.339934	0.715821	1.19702	0.175836	9.00751	9.03914	8.90493	8.98072	8.92548	9.16842	0.0249693	0.930057	0.885772	0.879334	0.926165	0.982401	0.0249693	0.0240528	0.03574	0.0306141	0.0320536	0.0158564	0.0354928	0.0350253	0.0270863	0.0316129	0.0308962	0.0368397	0.0249693	0.99352	0.930057	0.885772	0.879334	0.926165	0.982519	0.0113216	0.992939	0.9915	0.996479	0.996142	0.982401
SLCO4A1	219911_s_at	cg04011829	20	61275033	0.0219852	t821	-1.6248	0.154928	0.0432238	0.0758898	0.0842947	0.24601	9.34886	8.06555	7.77693	8.06058	7.88867	8.00143	0.0219852	0.853833	0.781634	0.933717	0.910446	0.932763	0.014732	0.0458002	0.0452276	0.0453553	0.045275	0.0453924	0.045794	0.041807	0.0430488	0.0447684	0.0446778	0.0443112	0.014732	0.986154	0.853833	0.781634	0.933717	0.910446	0.932763	0.0219852	0.985795	0.989978	0.991811	0.980237	0.982924
LAMA5	210150_s_at	cg08597733	20	60886158	0.00900063	t821	-1.56814	0.560549	3.47415	3.4138	3.51449	0.603771	8.57695	7.13452	6.29486	6.63754	7.06199	7.8892	0.00900063	0.998446	0.764195	0.828986	0.984595	0.994385	0.00900063	0.0443709	0.0454027	0.0456972	0.04531	0.0437387	0.0457178	0.0452709	0.0421859	0.0438478	0.0446016	0.0455242	0.00900063	0.99996	0.998446	0.764195	0.828986	0.984595	0.999604	0.00674558	0.999153	0.999968	0.999974	0.999978	0.994385
FRMD4A	208475_at	cg20130213	10	13934169	0.0223435	t821	-1.54144	-3.79228	-4.6401	-4.26662	-3.62292	-3.22308	3.9738	4.81144	5.82929	4.94256	4.55633	4.74491	0.0223435	0.966402	0.863069	0.970255	0.925902	0.955419	0.0454562	0.045621	0.0390268	0.0455716	0.0453347	0.0455695	0.0223435	0.0447087	0.0455777	0.0452791	0.0445975	0.0452421	0.0223435	0.0157781	0.990122	0.997353	0.996644	0.998203	0.992966	0.997818	0.966402	0.863069	0.970255	0.925902	0.955419
ZNF107	205739_x_at	cg12856392	7	64126140	0.0217978	t821	-1.49178	1.56597	1.85628	1.68316	1.70076	1.19562	7.50274	6.53039	7.05096	6.74348	7.35941	7.18083	0.0217978	0.957147	0.837979	0.949795	0.988777	0.973124	0.0217978	0.044999	0.0418461	0.0437963	0.0379435	0.0416257	0.0449228	0.0359685	0.043508	0.0426904	0.0450093	0.0438808	0.0217978	0.999562	0.957147	0.837979	0.949795	0.988777	0.973124	0.00285743	0.999564	0.999637	0.999752	0.998597	0.996047
SFRP1	202037_s_at	cg01495122	8	41167087	0.0228563	t821	-1.45166	-3.73985	-5.23071	-5.24237	-3.90465	-3.366	7.8537	7.73227	7.64282	7.61091	7.69985	7.8214	0.0228563	0.975962	0.802181	0.832532	0.982535	0.983044	0.0228563	0.0299592	0.0325849	0.0320207	0.033524	0.022708	0.0320557	0.0342428	0.0276383	0.0325417	0.0220408	0.027457	0.0228563	0.0111548	0.996521	0.999087	0.999256	0.999443	0.996955	0.999293	0.975962	0.802181	0.832532	0.982535	0.983044
HOXA10	213147_at	cg14625175	7	27214056	0.0201255	t821	-1.45095	-5.06175	-5.55926	-5.79355	-5.31896	-5.38891	5.80005	7.73381	10.0532	10.2128	8.54561	10.2404	0.0201255	0.903887	0.828615	0.584545	0.989793	0.903687	0.0458496	0.045831	0.0397743	0.036228	0.0456704	0.0355361	0.0201255	0.0455036	0.0458537	0.045864	0.0458558	0.0458661	0.0201255	0.00970083	0.999855	0.999972	0.999991	0.999991	0.999985	0.999987	0.903887	0.828615	0.584545	0.989793	0.903687
MAPK8IP3	213178_s_at	cg01489441	16	1764111	0.0122257	t821	-1.40767	0.992771	1.24254	1.62628	1.55259	1.79065	9.57634	9.1152	8.97283	9.08948	9.24429	9.16444	0.0122257	0.970405	0.926318	0.841093	0.936299	0.87016	0.0122257	0.0402727	0.0407793	0.0412674	0.0393089	0.0405384	0.0414301	0.0319053	0.0327415	0.0400791	0.0386046	0.0368005	0.0122257	0.998203	0.970405	0.926318	0.841093	0.936299	0.87016	0.0096514	0.998644	0.996865	0.999068	0.996692	0.997171
LAX1	207734_at	cg23893629	1	203733971	0.0196416	t821	-1.35323	1.27024	1.17827	1.79731	0.885742	1.10029	8.87281	8.51376	8.48956	8.37221	8.55619	8.53515	0.0196416	0.957812	0.869896	0.740932	0.995903	0.979856	0.0127302	0.040283	0.0422003	0.0412859	0.0394407	0.0387405	0.0430303	0.037579	0.0317324	0.0332975	0.0380753	0.0360406	0.0127302	0.997128	0.957812	0.869896	0.740932	0.996792	0.979856	0.0196416	0.9974	0.99755	0.998391	0.995903	0.996996
SLC16A3	217691_x_at	cg07012687	17	80195180	0.0104834	t821	-1.32507	1.08064	1.75237	1.82325	1.82358	1.42703	8.35999	8.75499	9.16273	9.11423	8.757	8.90803	0.0104834	0.971995	0.893015	0.941147	0.9504	0.949494	0.041739	0.0395375	0.020764	0.0365596	0.0381783	0.0404292	0.0104834	0.0385057	0.0414095	0.0409811	0.0391647	0.039381	0.0104834	0.997773	0.971995	0.893015	0.941147	0.9504	0.949494	0.00728103	0.997802	0.999015	0.998524	0.99789	0.997777
NCOR2	207760_s_at	cg22580512	12	125002474	0.0203583	t821	-1.26698	0.680145	1.4395	2.25073	1.82247	2.1129	10.3638	10.5577	10.4955	10.7082	10.5246	10.3416	0.0203583	0.987554	0.916904	0.505888	0.919416	0.851852	0.0371774	0.0336167	0.0352478	0.0363495	0.0302702	0.0376511	0.0203583	0.0352292	0.0313081	0.0344569	0.0385222	0.0172836	0.0203583	0.998213	0.987554	0.916904	0.505888	0.919416	0.851852	0.00855168	0.994657	0.998403	0.999132	0.996774	0.998036
SECTM1	213716_s_at	cg26214645	17	80292081	0.0223559	t821	-1.20617	0.538079	1.91394	1.28091	0.845927	0.607124	6.0466	8.5423	7.32529	7.52987	7.34574	7.7656	0.0223559	0.972681	0.804446	0.94436	0.987873	0.972722	0.0456498	0.0197054	0.0445377	0.0442412	0.0446181	0.044756	0.00752816	0.0457054	0.0448096	0.0456127	0.0456889	0.0454851	0.00752816	0.996059	0.972681	0.804446	0.94436	0.988427	0.991104	0.0223559	0.99276	0.997997	0.997721	0.987873	0.972722
CCND3	201700_at	cg04111789	6	41908262	0.0163609	t821	-1.15886	-3.56704	-4.68854	-4.52111	-4.50727	-4.28047	10.5241	11.1337	11.8382	12.0515	11.8686	11.7613	0.0163609	0.96254	0.565907	0.804747	0.790222	0.850482	0.0451823	0.044373	0.0398114	0.0373319	0.0372433	0.0412715	0.0163609	0.0439384	0.0453265	0.0451659	0.0453594	0.0449249	0.0163609	0.00472119	0.994218	0.998345	0.998992	0.999585	0.999433	0.998391	0.96254	0.565907	0.804747	0.790222	0.850482
PDLIM2	219165_at	cg00920139	8	22455473	0.0222653	t821	-1.13979	0.434612	1.48899	1.56766	1.61324	1.37365	7.88519	8.95105	8.69863	9.29547	8.71879	8.71287	0.0222653	0.970943	0.692694	0.754065	0.764833	0.894018	0.0449208	0.0416031	0.0418543	0.0277783	0.0414775	0.0425092	0.00487976	0.0433783	0.0422044	0.0450588	0.0435266	0.0426904	0.00487976	0.996974	0.970943	0.692694	0.754065	0.764833	0.894018	0.0222653	0.983353	0.997007	0.997948	0.997159	0.994972
NCALD	211685_s_at	cg27008565	8	103135208	0.0202409	t821	-1.12186	0.764816	1.68136	2.03601	1.5431	1.74425	8.27539	7.89564	7.80668	7.63865	7.65798	7.73748	0.0202409	0.961894	0.750288	0.556201	0.938485	0.891211	0.0202409	0.0376964	0.0392821	0.0423815	0.0408308	0.0420664	0.0417946	0.0381453	0.0360674	0.0317324	0.0297183	0.028114	0.0202409	0.997563	0.961894	0.750288	0.556201	0.938485	0.891211	0.0114328	0.990828	0.998339	0.998718	0.997009	0.996313
SHC1	214853_s_at	cg00147095	1	154941277	0.0195427	t821	-0.952411	2.09843	2.11519	2.19787	2.11439	1.91679	11.2003	10.3436	10.4801	10.3981	10.3998	10.4592	0.0195427	0.605831	0.571375	0.450543	0.697048	0.778955	0.00426606	0.0421385	0.0425607	0.0438499	0.0425422	0.0422291	0.0424701	0.0305194	0.0358285	0.032241	0.0344878	0.029848	0.00426606	0.997408	0.605831	0.571375	0.450543	0.697048	0.778955	0.0195427	0.998625	0.998759	0.998998	0.998213	0.996661
MFSD7	205144_at	cg19427345	4	675827	0.0245574	t821	-0.916346	1.33711	1.18858	1.33277	1.35771	0.838888	8.37995	8.50967	8.52232	8.38238	8.22783	8.3214	0.0245574	0.943188	0.937288	0.827062	0.938388	0.9606	0.0318044	0.0322987	0.024718	0.0336208	0.0348874	0.0317324	0.0245574	0.0302619	0.0312587	0.029883	0.0160191	0.0216763	0.0245574	0.995956	0.943188	0.937288	0.827062	0.938388	0.9606	0.0191164	0.992591	0.996096	0.997738	0.993028	0.986788
CCDC92	218175_at	cg12389043	12	124429228	0.0167914	t821	-0.859022	2.27292	2.16386	2.01347	1.31597	1.25217	8.06976	9.64568	9.37361	9.4866	9.41321	8.78659	0.0167914	0.739146	0.753484	0.88764	0.99456	0.981746	0.0455571	0.0259537	0.0374266	0.0419511	0.035153	0.0437099	0.0167914	0.0455613	0.0454521	0.0456725	0.0458125	0.0452235	0.0167914	0.997989	0.739146	0.753484	0.88764	0.99456	0.981746	0.0107903	0.998957	0.998681	0.998265	0.996704	0.994239
HPCAL1	212552_at	cg18022012	2	10444757	0.0175101	t821	-0.766142	-3.18943	-3.63924	-2.67119	-2.95353	-2.53994	9.96927	11.0401	10.7185	10.7141	10.5527	10.4419	0.0175101	0.838984	0.84291	0.969687	0.906117	0.934374	0.0432836	0.0257374	0.0363804	0.0372063	0.0404004	0.0403819	0.0163177	0.043368	0.0416175	0.0422147	0.0409832	0.0398485	0.0163177	0.0175101	0.998008	0.995211	0.990456	0.997233	0.990458	0.996694	0.838984	0.84291	0.969687	0.906117	0.934374
DNAJB6	208811_s_at	cg02696201	7	157179773	0.0138196	t821	-0.725948	1.80676	2.36651	2.39783	2.34264	2.28411	10.5253	9.81528	9.4572	9.27495	9.79904	9.65047	0.0138196	0.955131	0.814063	0.698506	0.87565	0.889644	0.0138196	0.043228	0.0444039	0.0449023	0.0431312	0.043471	0.0446675	0.0419614	0.0382813	0.0343437	0.0397373	0.0399906	0.0138196	0.998292	0.955131	0.814063	0.698506	0.87565	0.889644	0.00807596	0.997085	0.999027	0.998491	0.998034	0.99707
HSPG2	201655_s_at	cg06782041	1	22149878	0.00076095	t821	-0.648918	4.11549	3.75158	3.89486	4.07172	3.99068	8.84612	6.56497	6.82645	6.67817	6.16359	5.88776	0.00076095	0.728998	0.906974	0.846316	0.883824	0.85907	0.00076095	0.0457651	0.0456148	0.0457384	0.0457548	0.0458269	0.0458084	0.0444883	0.0455942	0.0454068	0.0444554	0.0438334	0.00076095	0.999964	0.728998	0.906974	0.846316	0.883824	0.85907	0.000476752	0.999985	0.99995	0.999974	0.999968	0.999962
GSDMD	218154_at	cg26173173	8	144642813	0.0143139	t821	-0.600283	2.16694	1.94986	1.93555	2.09488	2.03051	10.2169	9.23732	9.62382	9.59278	9.34495	9.32267	0.0143139	0.636938	0.755325	0.677803	0.657378	0.787477	0.0143139	0.0442535	0.0432259	0.0423403	0.0438025	0.0441588	0.0441464	0.0247242	0.0405672	0.0390082	0.0355052	0.0316623	0.0143139	0.991121	0.636938	0.755325	0.677803	0.657378	0.787477	0.00620396	0.994756	0.994896	0.994274	0.99339	0.990756
CUX1	214743_at	cg06294954	7	101789639	0.0200082	t821	-0.425381	3.67995	3.71361	3.88944	4.08558	4.03816	10.2152	10.1536	9.56454	9.97641	10.1788	10.1021	0.0200082	0.876842	0.800471	0.790389	0.833782	0.91094	0.0200082	0.0302372	0.0409976	0.0385778	0.0299283	0.0300436	0.040699	0.0385696	0.0106646	0.037752	0.0398258	0.0372557	0.0200082	0.999803	0.876842	0.800471	0.790389	0.833782	0.91094	0.00112135	0.99984	0.999674	0.999842	0.999888	0.999797
ITGB2	202803_s_at	cg04217515	21	46325853	0.0153354	t821	-0.340519	1.27305	1.7341	1.84533	2.49489	1.96767	11.3491	13.1775	12.8699	13.0725	12.5709	12.7969	0.0153354	0.958574	0.945734	0.922265	0.0957922	0.958282	0.0451144	0.028392	0.0386931	0.0379085	0.0417905	0.0419985	0.00235081	0.0451514	0.0450176	0.0454006	0.0446098	0.0451473	0.00235081	0.994607	0.958574	0.945734	0.922265	0.0957922	0.958282	0.0153354	0.970652	0.992686	0.993817	0.995297	0.986456
SERPINB6	211474_s_at	cg01137047	6	2970877	0.0202203	t821	-0.319769	1.02115	1.11021	1.61723	1.90031	1.43855	11.2552	10.9719	10.68	10.8789	10.8099	10.87	0.0202203	0.948168	0.868277	0.829004	0.874997	0.953496	0.017473	0.0310445	0.0400668	0.0342057	0.0374699	0.0336085	0.0404745	0.0391277	0.02139	0.0365802	0.0334231	0.0329804	0.017473	0.985272	0.948168	0.868277	0.829004	0.874997	0.953496	0.0202203	0.965257	0.989138	0.99165	0.984191	0.97412
NOD2	220066_at	cg01068906	16	50745944	0.0216042	t821	-0.308187	2.17086	1.8541	1.69804	1.76687	1.63088	4.56787	8.23216	7.43968	7.58652	6.70857	6.88274	0.0216042	0.645767	0.76514	0.847448	0.914754	0.921253	0.0458475	0.0234618	0.0451494	0.0450443	0.0455922	0.0455036	0.0216042	0.0458413	0.0458455	0.0458537	0.045829	0.0458558	0.0216042	0.991586	0.645767	0.76514	0.847448	0.914754	0.921253	0.014872	0.994414	0.993611	0.994828	0.989646	0.981466
PPP3CA	202425_x_at	cg06295535	4	101946255	0.0206569	t821	-0.295746	3.15861	3.14189	3.10157	3.03518	3.10242	9.81041	9.85487	9.7232	9.72396	9.48371	9.68434	0.0206569	0.812863	0.687919	0.794822	0.924785	0.879804	0.0206569	0.021425	0.0305544	0.0255459	0.0350954	0.0283529	0.0341542	0.0354207	0.02964	0.0344116	0.0173989	0.025412	0.0206569	0.99899	0.812863	0.687919	0.794822	0.924785	0.879804	0.00364824	0.999453	0.999311	0.999488	0.999319	0.999204
PLXNB2	208890_s_at	cg05799169	22	50721120	0.019588	t821	-0.251982	3.17866	3.64374	3.86294	3.81573	3.83858	9.64995	11.2865	10.8229	10.7394	10.3999	10.5865	0.019588	0.9522	0.89563	0.817429	0.887957	0.930389	0.0449764	0.0077238	0.0379167	0.038481	0.0437861	0.0418646	0.019588	0.0450217	0.0445872	0.0445624	0.044027	0.0448755	0.019588	0.99961	0.9522	0.89563	0.817429	0.887957	0.930389	0.00257117	0.999175	0.999799	0.999672	0.999641	0.999486
ITM2C	221004_s_at	cg20307347	2	231734563	0.017716	t821	-0.203484	1.13674	1.42624	1.43327	1.56794	1.94826	11.4168	10.5305	10.0239	9.84971	9.86119	10.0415	0.017716	0.937817	0.824828	0.909807	0.957711	0.794717	0.0063234	0.0439673	0.0448158	0.0457281	0.0453388	0.0456354	0.045724	0.0451041	0.0448569	0.042015	0.0446716	0.0436934	0.0063234	0.986298	0.937817	0.824828	0.909807	0.957711	0.794717	0.017716	0.953399	0.990635	0.988054	0.972903	0.986065
PTGIR	206187_at	cg13644715	19	47127041	0.021736	t821	-0.165268	2.0307	2.56192	2.65295	2.58653	2.44977	9.24762	8.32965	6.8802	6.56767	6.81081	6.87333	0.021736	0.906613	0.463419	0.580642	0.569575	0.801771	0.021736	0.0444245	0.0456931	0.0457775	0.0457816	0.0457528	0.0457693	0.0456045	0.0425154	0.043127	0.0435266	0.0442165	0.021736	0.993864	0.906613	0.463419	0.580642	0.569575	0.801771	0.00499097	0.990264	0.997095	0.996436	0.993656	0.995608
RASAL1	219752_at	cg23736843	12	113541915	0.0105781	t821	-0.140181	-5.25083	-4.76929	-4.91255	-4.55408	-4.57732	8.13192	7.40804	7.21982	7.23543	7.48113	7.15772	0.0105781	0.51887	0.97381	0.908596	0.935515	0.897315	0.0105781	0.043889	0.0437181	0.045516	0.0437613	0.0449043	0.0455551	0.043992	0.0432815	0.0398361	0.0440311	0.0430591	0.0105781	0.00255057	0.999995	0.999915	0.999997	0.999995	0.999972	0.999987	0.51887	0.97381	0.908596	0.935515	0.897315
FGFR3	204379_s_at	cg02137691	4	1805671	0.0247366	t821	-0.0789283	2.83754	2.90487	2.83647	3.10381	2.78505	4.19898	4.43655	4.50039	4.55692	4.85768	4.79406	0.0247366	0.825263	0.662957	0.823086	0.68339	0.883579	0.0423506	0.0410718	0.0379579	0.0425133	0.0401636	0.0396364	0.0247366	0.0327312	0.0416772	0.0351922	0.0405672	0.0402933	0.0247366	0.997196	0.825263	0.662957	0.823086	0.68339	0.883579	0.00442875	0.997404	0.998454	0.998154	0.997546	0.996218
SLCO5A1	220984_s_at	cg01580181	8	70744526	0.00277299	t821	-0.0515694	3.85346	4.02723	4.00755	4.04746	3.93752	7.88819	6.87215	6.46649	6.25786	6.37055	6.31977	0.00277299	0.837073	0.498167	0.635431	0.685369	0.783102	0.00277299	0.0447251	0.0454603	0.0452462	0.0454768	0.0453986	0.0455757	0.0434092	0.0423403	0.0429046	0.0424536	0.0416134	0.00277299	0.999326	0.837073	0.498167	0.635431	0.685369	0.783102	0.000367604	0.999585	0.999684	0.999669	0.999649	0.999358
THAP4	220417_s_at	cg10601159	2	242557507	0.0224383	t821	-0.0440952	2.69774	2.45111	3.04119	2.79196	2.59429	9.46388	9.30711	9.41832	9.21104	9.30511	9.26649	0.0224383	0.884456	0.82872	0.266783	0.902266	0.919814	0.0224383	0.0283714	0.0253708	0.0321895	0.0250784	0.0291107	0.032309	0.0248375	0.0269442	0.0236574	0.021666	0.020939	0.0224383	0.99512	0.884456	0.82872	0.266783	0.902266	0.919814	0.00369972	0.99547	0.995905	0.997548	0.994651	0.99339
TRH	206622_at	cg15120497	3	129692899	0.0128847	t821	-0.0248365	2.20205	2.31324	2.31983	2.26956	2.10016	12.3065	9.22769	5.55036	5.25323	5.81455	5.93282	0.0128847	0.767383	0.734995	0.58723	0.843268	0.858695	0.000200792	0.0458578	0.0458763	0.0458763	0.0458763	0.0458743	0.0458763	0.0458661	0.0438664	0.0426472	0.0448734	0.0446592	0.000200792	0.991702	0.767383	0.734995	0.58723	0.843268	0.858695	0.0128847	0.991924	0.994307	0.995479	0.993703	0.990513
MAN1A1	221760_at	cg03051880	6	119662024	0.0168799	t821	-0.00273673	1.73895	1.97416	2.93559	2.71036	2.77251	11.0099	9.56241	8.2826	8.47654	9.27078	9.27383	0.0168799	0.988851	0.981769	0.855429	0.963871	0.950015	0.00157236	0.045691	0.0458249	0.0458558	0.045761	0.045726	0.0458475	0.0456189	0.0442968	0.0411521	0.0457569	0.0456416	0.00157236	0.99824	0.988851	0.981769	0.855429	0.963871	0.950015	0.0168799	0.991144	0.996158	0.999206	0.99699	0.995071
PITPNC1	219155_at	cg15797314	17	65437724	0.0232167	t821	0.030803	3.83285	1.50482	2.81513	3.76748	4.24499	8.81919	8.90599	8.79077	9.02855	8.89937	8.77095	0.0232167	0.897894	0.995087	0.989269	0.960767	0.19943	0.038028	0.0342489	0.036885	0.0324181	0.0349924	0.0393213	0.0232167	0.0328074	0.0347082	0.0376593	0.0294011	0.0188467	0.0232167	0.999161	0.897894	0.995087	0.989269	0.960767	0.19943	0.0226627	0.999227	0.996739	0.998813	0.99927	0.999414
RGS14	211021_s_at	cg14427527	5	176793960	0.00600214	t821	0.0571239	3.08747	2.8582	3.05215	3.09563	3.00785	3.57678	5.14423	5.93538	6.82631	4.80601	5.15305	0.00600214	0.652285	0.685359	0.788601	0.779272	0.67237	0.0458002	0.0456807	0.0448116	0.0442556	0.0456581	0.0456725	0.00600214	0.0457343	0.0456436	0.0458413	0.0448055	0.0454995	0.00600214	0.997011	0.652285	0.685359	0.788601	0.779272	0.67237	0.0059939	0.998133	0.997987	0.998228	0.997491	0.997561
ABCA7	219577_s_at	cg06169110	19	1046615	0.00634812	t821	0.125128	2.80958	3.09653	3.02494	3.0912	3.01506	7.84458	8.63894	9.29309	8.96622	8.76994	8.84463	0.00634812	0.8294	0.384871	0.623546	0.539975	0.753025	0.0447581	0.0420335	0.0323934	0.0365452	0.0406207	0.0404766	0.00634812	0.0410553	0.044373	0.0450629	0.0433598	0.0435266	0.00634812	0.996533	0.8294	0.384871	0.623546	0.539975	0.753025	0.00233228	0.998078	0.998632	0.998135	0.997287	0.997219
POM121C	213360_s_at	cg21008363	7	75053134	0.0217628	t821	0.176598	2.49525	3.04334	3.08125	3.27257	3.40141	11.5423	11.3355	11.379	11.3454	11.4433	11.5159	0.0217628	0.967242	0.734579	0.878632	0.853929	0.468549	0.0217628	0.034527	0.0323975	0.0379167	0.0305194	0.0310651	0.0339586	0.0254759	0.0292425	0.0204818	0.0269834	0.0293537	0.0217628	0.997138	0.967242	0.734579	0.878632	0.853929	0.468549	0.0104525	0.996537	0.99811	0.998034	0.997606	0.998487
ADRM1	201281_at	cg08178815	20	60879613	0.00110487	t821	0.205923	4.04544	4.08047	4.12083	3.92108	3.82106	11.6339	10.4082	10.5769	10.2144	10.4338	10.6883	0.00110487	0.760579	0.687107	0.705885	0.891452	0.895361	0.00110487	0.0445295	0.044062	0.0445872	0.0439426	0.043644	0.0443936	0.0312958	0.0371342	0.0286041	0.0326735	0.0383122	0.00110487	0.999134	0.760579	0.687107	0.705885	0.891452	0.895361	0.000614733	0.999616	0.999626	0.999379	0.998675	0.998753
MPL	207550_at	cg19337279	1	43804317	0.00994178	t821	0.251922	2.82147	3.63648	3.66048	3.74424	3.6358	8.80503	7.43226	5.05721	5.39603	6.82246	7.18312	0.00994178	0.942109	0.67716	0.637338	0.764745	0.773273	0.00531841	0.0457713	0.0458578	0.0458496	0.0457281	0.045656	0.0458599	0.0458084	0.0423815	0.0457899	0.0458496	0.045831	0.00531841	0.998094	0.942109	0.67716	0.637338	0.764745	0.773273	0.00994178	0.997865	0.998973	0.999058	0.998848	0.997911
CACNA2D2	204811_s_at	cg24159214	3	50402751	0.000384079	t821	0.260913	-3.75682	-3.90901	-3.76401	-3.67096	-3.69835	9.25401	6.93361	6.78973	6.21806	6.78172	6.80167	0.000384079	0.690695	0.709098	0.653895	0.657207	0.668078	0.000384079	0.0458063	0.0456931	0.0458002	0.0457281	0.0458084	0.045796	0.0449929	0.0447457	0.0398958	0.0452729	0.0442988	0.000384079	0.000254337	0.999752	0.999674	0.999783	0.999908	0.999875	0.999725	0.690695	0.709098	0.653895	0.657207	0.668078
SLC22A18	204981_at	cg16873863	11	2921176	0.0103475	t821	0.271848	2.60085	2.3291	2.69861	2.9307	2.23584	7.00049	8.68724	8.4597	9.13157	8.45096	8.29315	0.0103475	0.867686	0.871784	0.891923	0.877555	0.96219	0.0453656	0.0418152	0.0434545	0.0397579	0.0418605	0.0432012	0.0031375	0.0454192	0.0449023	0.045621	0.0456416	0.0455036	0.0031375	0.992445	0.867686	0.871784	0.891923	0.877555	0.96219	0.0103475	0.992179	0.992083	0.995442	0.99413	0.983394
IL21R	219971_at	cg10416668	16	27437730	0.0248251	t821	0.300938	3.25147	2.97144	3.17784	3.32733	3.2932	4.82931	5.2753	6.01453	5.14987	5.21899	5.31883	0.0248251	0.918368	0.941804	0.921484	0.957431	0.962281	0.0452894	0.0449579	0.042015	0.0449599	0.0453038	0.045345	0.0248251	0.0431435	0.0453636	0.0441032	0.0445542	0.0427914	0.0248251	0.998535	0.918368	0.941804	0.921484	0.957431	0.962281	0.00511247	0.999122	0.998378	0.999328	0.999035	0.998473
CHMP6	218743_at	cg07030701	17	78973091	0.0243638	t821	0.317833	2.44844	3.75176	3.80139	3.8181	3.45232	8.40384	8.19434	7.97234	8.44822	7.96624	8.31381	0.0243638	0.962534	0.631215	0.567322	0.636994	0.895227	0.0243638	0.0403695	0.0418379	0.0342613	0.0395519	0.0305791	0.0417864	0.0413889	0.0363722	0.0413807	0.0374513	0.0413518	0.0243638	0.997464	0.962534	0.631215	0.567322	0.636994	0.895227	0.0145013	0.990396	0.998951	0.998734	0.998335	0.996696
NUP50	218294_s_at	cg21085594	22	45558433	0.0153209	t821	0.340088	3.35786	3.15698	3.36103	3.31609	3.37164	9.0991	8.7056	8.81433	8.7478	8.55236	8.70175	0.0153209	0.849388	0.962806	0.796293	0.882084	0.750049	0.0153209	0.0336352	0.0388476	0.039692	0.0381206	0.0392533	0.0399164	0.0337526	0.0351757	0.0290634	0.022673	0.0288348	0.0153209	0.996615	0.849388	0.962806	0.796293	0.882084	0.750049	0.00885647	0.997863	0.998461	0.998228	0.997095	0.997184
PPARD	37152_at	cg15611037	6	35387204	0.00484681	t821	0.372063	2.8124	3.56362	3.41833	3.49444	3.1601	4.43117	5.31022	7.26674	6.26943	5.44782	5.37336	0.00484681	0.932358	0.534491	0.792452	0.851681	0.928309	0.0457363	0.0456004	0.040215	0.0450485	0.0455757	0.0456745	0.00484681	0.0455407	0.0457693	0.0456395	0.0455098	0.0441773	0.00484681	0.996072	0.932358	0.534491	0.792452	0.851681	0.928309	0.00449671	0.994809	0.998351	0.998119	0.997445	0.995341
MAPKAPK5	212871_at	cg19563158	12	112284205	0.0203871	t821	0.384845	2.85954	2.81654	2.77028	2.73228	2.70696	9.16245	8.68349	8.61765	8.5115	8.64714	8.67392	0.0203871	0.781362	0.750444	0.808513	0.856438	0.837664	0.0203871	0.0395066	0.0393604	0.0393954	0.0389114	0.0407423	0.0394592	0.0351839	0.035569	0.0261452	0.0292961	0.0308118	0.0203871	0.991209	0.781362	0.750444	0.808513	0.856438	0.837664	0.0146022	0.993483	0.995244	0.994399	0.989416	0.988001
PDGFRB	202273_at	cg15924831	5	149529665	0.0238716	t821	0.4301	3.03396	2.4588	2.71624	3.34581	2.76875	5.48972	5.14436	5.18316	4.97094	5.00617	5.07722	0.0238716	0.858973	0.890542	0.910567	0.608131	0.940474	0.0238716	0.0418193	0.0398711	0.0426493	0.0425875	0.0418873	0.0423568	0.0377026	0.0396137	0.0295947	0.0293331	0.0314255	0.0238716	0.994047	0.858973	0.890542	0.910567	0.608131	0.940474	0.0227801	0.996471	0.99173	0.996661	0.995987	0.98735
CCND1	208712_at	cg02753511	11	69468378	0.0208875	t821	0.468671	2.40274	5.32986	5.19255	5.11525	5.23042	7.22029	5.9734	5.17263	6.10488	5.9579	5.40236	0.0208875	0.998658	0.694597	0.99755	0.842263	0.882668	0.0208875	0.0454603	0.0455242	0.0455942	0.0454212	0.0456045	0.0456127	0.0447231	0.0436234	0.0451864	0.0451247	0.0445913	0.0208875	0.999972	0.998658	0.694597	0.99755	0.842263	0.882668	0.0117026	0.999342	0.999982	0.999985	0.999991	0.999987
TCF3	213811_x_at	cg07562120	19	1614570	0.021911	t821	0.511644	4.54395	4.64238	4.68399	4.51433	4.55372	10.3544	9.8107	9.97806	9.74238	10.2187	9.97756	0.021911	0.774896	0.606354	0.747992	0.859984	0.856757	0.021911	0.0425051	0.0343602	0.0407484	0.0291684	0.0395293	0.0417369	0.0355628	0.0386808	0.0271007	0.0410409	0.034805	0.021911	0.999731	0.774896	0.606354	0.747992	0.859984	0.856757	0.000349069	0.999838	0.999797	0.999793	0.999694	0.999704
INPP5A	203006_at	cg07402396	10	134360977	0.0237068	t821	0.577865	3.13988	2.69796	3.26486	3.19087	3.17136	8.93269	9.07394	9.47172	9.34528	9.08472	9.27391	0.0237068	0.776442	0.881192	0.7842	0.862581	0.918587	0.0389526	0.0369777	0.0336517	0.0333716	0.0354722	0.0328588	0.0237068	0.0278215	0.0390185	0.0373175	0.0313225	0.0334973	0.0237068	0.995559	0.776442	0.881192	0.7842	0.862581	0.918587	0.0174092	0.997773	0.996996	0.998158	0.996877	0.997357
POM121	205096_at	cg12338690	7	72411810	0.0179776	t821	0.604696	2.56746	2.60722	2.88796	2.87269	2.8817	7.95421	8.15242	8.37906	8.06162	8.16197	8.25798	0.0179776	0.914861	0.744169	0.71361	0.605903	0.50466	0.0358924	0.0327312	0.0279183	0.0357461	0.0335014	0.0351983	0.0173865	0.0311969	0.0347514	0.0250558	0.0295453	0.0313349	0.0173865	0.988598	0.914861	0.744169	0.71361	0.605903	0.50466	0.0179776	0.990128	0.993137	0.993368	0.990629	0.991444
DMPK	37996_s_at	cg17499826	19	46284986	0.0245183	t821	0.670697	3.20457	2.31706	2.76405	3.18159	2.56501	7.43526	7.45527	7.54504	7.62443	7.53844	7.49033	0.0245183	0.814263	0.911424	0.901032	0.876039	0.934384	0.0352786	0.0344569	0.030021	0.0330298	0.0355937	0.0334375	0.0245183	0.0273808	0.0355834	0.0326138	0.0253647	0.0292569	0.0245183	0.994354	0.814263	0.911424	0.901032	0.876039	0.934384	0.0160026	0.996127	0.992486	0.996984	0.995388	0.985528
OGFR	202841_x_at	cg13887016	20	61443577	0.0194912	t821	0.74011	4.94099	5.93461	5.72373	5.69509	5.68731	9.10413	9.53838	9.5849	9.84961	9.37843	9.44499	0.0194912	0.992293	0.326676	0.774982	0.786043	0.890686	0.0391771	0.0283364	0.0311887	0.0124646	0.0350912	0.0355484	0.0194912	0.038273	0.0389588	0.0398155	0.0365946	0.0347082	0.0194912	0.999982	0.992293	0.326676	0.774982	0.786043	0.890686	0.00177006	0.999943	0.999989	0.999978	0.999985	0.999987
CHD3	208806_at	cg24129923	17	7814251	0.0233156	t821	0.749697	4.46455	3.09251	3.03795	4.41026	4.12779	8.72585	8.63659	9.42779	9.29079	8.97275	8.9833	0.0233156	0.630758	0.983202	0.989379	0.828249	0.930877	0.0422806	0.0427563	0.0359974	0.0361807	0.0396219	0.0393995	0.0233156	0.0288657	0.0427543	0.0410038	0.0393933	0.0380197	0.0233156	0.998658	0.630758	0.983202	0.989379	0.828249	0.930877	0.0158749	0.999496	0.995124	0.99727	0.998883	0.997213
CDH4	220227_at	cg06502570	20	59832924	0.0167378	t821	0.84225	4.01171	3.65342	4.07133	4.22306	3.85413	8.20912	7.87532	7.90804	7.82687	7.89583	7.99047	0.0167378	0.788473	0.774642	0.819941	0.738887	0.891124	0.0167378	0.0361498	0.0413024	0.0418543	0.0339792	0.03387	0.0422992	0.0404086	0.0359788	0.0346897	0.0392924	0.0394304	0.0167378	0.999544	0.788473	0.774642	0.819941	0.738887	0.891124	0.013381	0.999709	0.999688	0.999686	0.999704	0.999276
NARFL	218742_at	cg06661638	16	787323	0.0225495	t821	0.978639	3.83201	5.00418	4.88713	4.85043	4.78748	8.71301	8.3913	8.0391	7.78586	7.45188	7.85877	0.0225495	0.961857	0.616136	0.789384	0.885953	0.874517	0.0225495	0.0387405	0.0444574	0.0440023	0.0451556	0.0445048	0.0451659	0.0445954	0.0433453	0.0417987	0.0398835	0.0434545	0.0225495	0.99941	0.961857	0.616136	0.789384	0.885953	0.874517	0.00282653	0.998067	0.999836	0.999661	0.999616	0.999342
CHRNB4	207516_at	cg22694630	15	78921707	0.0109447	t821	1.01613	3.9535	3.35499	3.68227	3.85026	3.71715	4.2228	6.31296	6.28228	6.74757	6.03515	6.10358	0.0109447	0.618686	0.931126	0.888622	0.850161	0.862838	0.0456601	0.0445892	0.0447354	0.0350954	0.0442021	0.0440847	0.0109447	0.0454315	0.0457404	0.0457425	0.0456333	0.0455613	0.0109447	0.996521	0.618686	0.931126	0.888622	0.850161	0.862838	0.0106749	0.998442	0.997437	0.99705	0.997336	0.997161
ATP6V0A1	212383_at	cg05922563	17	40611593	0.0164124	t821	1.03968	-1.02119	-1.10972	-1.54793	-1.11552	-1.13934	8.99307	10.0372	9.72141	9.78536	9.58791	10.1189	0.0164124	0.912878	0.962129	0.858133	0.862241	0.912682	0.042674	0.0290634	0.03706	0.0368211	0.0391277	0.0174566	0.00548523	0.0421097	0.0378962	0.0408555	0.0406146	0.0433371	0.00548523	0.0164124	0.994756	0.986749	0.995211	0.998673	0.997902	0.994912	0.912878	0.962129	0.858133	0.862241	0.912682
GAK	202281_at	cg01978746	4	871223	0.0231673	t821	1.0852	4.15586	4.12183	3.67634	4.29781	4.26318	9.92925	9.5894	9.75336	9.89587	9.68746	9.76341	0.0231673	0.919849	0.695059	0.957849	0.534888	0.62701	0.0231673	0.0360592	0.0310363	0.0345743	0.0275312	0.03491	0.0367573	0.0272573	0.0264191	0.0304123	0.0247263	0.0311454	0.0231673	0.997894	0.919849	0.695059	0.957849	0.534888	0.62701	0.0154713	0.998617	0.998837	0.997307	0.998658	0.998003
GJA8	208489_at	cg05777400	1	147380398	0.0166657	t821	1.09664	4.88076	4.84664	4.96414	4.82928	4.76317	5.62579	4.77929	4.98844	4.91932	5.13556	4.87418	0.0166657	0.805264	0.695007	0.696673	0.85277	0.901903	0.0166657	0.0418646	0.04094	0.0433886	0.0404127	0.043263	0.0435904	0.0356596	0.0323934	0.0363495	0.0362857	0.0269133	0.0166657	0.999577	0.805264	0.695007	0.696673	0.85277	0.901903	0.00378622	0.999774	0.999649	0.999737	0.999659	0.999614
SCP2	201339_s_at	cg00581603	1	53442535	0.0198619	t821	1.10415	2.36669	2.55785	2.72517	3.08193	2.64958	10.187	10.548	10.6605	10.5869	10.5007	10.6379	0.0198619	0.934856	0.911986	0.865936	0.843293	0.940892	0.0349224	0.0244997	0.0221561	0.0286803	0.0291107	0.0211429	0.0168037	0.0353095	0.0332275	0.032033	0.0325973	0.0351324	0.0168037	0.987025	0.934856	0.911986	0.865936	0.843293	0.940892	0.0198619	0.978233	0.989169	0.986588	0.988705	0.972646
CDK11B	212401_s_at	cg11809915	1	1601103	0.0176089	t821	1.18625	2.58878	5.76545	5.82505	5.95082	5.36517	10.6209	10.3728	10.2066	10.2171	10.3168	10.4097	0.0176089	0.995254	0.697213	0.747092	0.8249	0.975317	0.0176089	0.0371733	0.0397002	0.0399556	0.0372722	0.0364607	0.0410429	0.0341295	0.0302393	0.0354619	0.030715	0.0345064	0.0176089	0.999861	0.99901	0.697213	0.747092	0.8249	0.975317	0.0172135	0.995254	0.999877	0.999929	0.999927	0.999737
UXS1	219675_s_at	cg17469471	2	106806559	0.022463	t821	1.22286	2.70527	3.04691	3.2255	2.84656	2.86194	10.0338	9.60658	9.53955	9.65177	9.53639	9.7297	0.022463	0.879695	0.80492	0.663385	0.90367	0.872911	0.0209678	0.0357605	0.0384666	0.034111	0.035845	0.0313658	0.0375831	0.0301919	0.0229716	0.0270369	0.0216268	0.031131	0.0209678	0.992198	0.879695	0.80492	0.663385	0.90367	0.872911	0.022463	0.991934	0.995956	0.99672	0.988351	0.988623
JARID2	203297_s_at	cg05932360	6	15313285	0.0219255	t821	1.25611	2.86863	2.94034	3.13404	3.22415	3.19112	11.053	10.6339	10.6483	10.3661	10.8968	10.8591	0.0219255	0.847558	0.75349	0.769385	0.770254	0.844011	0.0219255	0.0350253	0.0344302	0.0410573	0.0292281	0.0303855	0.0403489	0.0400915	0.0360859	0.0157761	0.0401368	0.0393151	0.0219255	0.984389	0.847558	0.75349	0.769385	0.770254	0.844011	0.0108108	0.980649	0.989848	0.988316	0.983948	0.985931
PSD3	218613_at	cg11186179	8	18608615	0.0130329	t821	1.2595	3.99316	4.03326	3.83276	4.06987	3.87825	8.00232	6.61676	6.60593	6.63891	6.55462	5.9795	0.0130329	0.860301	0.669108	0.793053	0.788945	0.880947	0.00142614	0.0452091	0.0452009	0.045137	0.0454665	0.0456333	0.0455448	0.0435039	0.0430838	0.0429108	0.0431394	0.0282973	0.00142614	0.996364	0.860301	0.669108	0.793053	0.788945	0.880947	0.0130329	0.997188	0.99794	0.998078	0.997674	0.995402
LRP3	204381_at	cg08253494	19	33696285	0.00177624	t821	1.2715	4.94859	5.38739	5.43149	5.23833	4.92673	8.64877	5.93031	6.15304	7.26238	6.41888	6.85801	0.00177624	0.922151	0.75244	0.819667	0.867171	0.958834	0.00175358	0.0457713	0.0456622	0.0456642	0.0456601	0.0456354	0.045759	0.0410347	0.0445522	0.0452421	0.0443524	0.0450258	0.00175358	0.999632	0.922151	0.75244	0.819667	0.867171	0.958834	0.00177624	0.999669	0.999801	0.999838	0.999709	0.9992
MGMT	204880_at	cg26127080	10	131309299	0.00922717	t821	1.29852	3.32416	3.18177	3.14963	3.07985	3.08132	8.92378	8.61252	7.19477	8.25674	8.16163	8.28277	0.00922717	0.558786	0.672947	0.748756	0.838202	0.792549	0.00874321	0.0373834	0.0453883	0.0438272	0.0419243	0.0440249	0.045516	0.0448487	0.00713481	0.0447993	0.0448528	0.0450382	0.00874321	0.98471	0.558786	0.672947	0.748756	0.838202	0.792549	0.00922717	0.988934	0.989426	0.987935	0.978103	0.980412
NOS1AP	215153_at	cg10779489	1	162332473	0.0197095	t821	1.30355	4.25594	4.28493	4.31399	4.27847	4.21882	4.62358	4.73891	4.72442	4.87962	4.7056	4.79369	0.0197095	0.75514	0.599364	0.655296	0.830195	0.741474	0.0259269	0.0256695	0.0271502	0.0124316	0.0239334	0.0259207	0.0197095	0.0229057	0.0230252	0.0263882	0.0214291	0.0229531	0.0197095	0.996416	0.75514	0.599364	0.655296	0.830195	0.741474	0.00544198	0.997977	0.997861	0.997962	0.997097	0.996976
ANKLE2	212200_at	cg11570575	12	133306839	0.00711216	t821	1.32033	4.16924	4.2827	4.20842	4.19482	4.06269	9.10836	8.1229	8.04041	8.11561	8.62983	8.43074	0.00711216	0.729595	0.460659	0.795848	0.850173	0.862826	0.00711216	0.0426101	0.0433289	0.0435883	0.038203	0.0415681	0.0433886	0.0349718	0.0276939	0.0244585	0.04011	0.0368232	0.00711216	0.999529	0.729595	0.460659	0.795848	0.850173	0.862826	0.00264531	0.999702	0.999729	0.999503	0.999789	0.999231
BRD3	212547_at	cg14434109	9	136919671	0.0240611	t821	1.36426	3.46025	3.20674	3.48408	3.46306	3.36843	9.74887	10.3439	10.3181	10.4499	10.2767	10.1727	0.0240611	0.764473	0.799775	0.754625	0.862089	0.829517	0.0387838	0.0331678	0.036817	0.0299036	0.0296565	0.0329268	0.0240611	0.0382874	0.0399741	0.040007	0.0385696	0.0355196	0.0240611	0.993714	0.764473	0.799775	0.754625	0.862089	0.829517	0.018132	0.995588	0.996177	0.996838	0.995098	0.993242
GNA11	213944_x_at	cg09280070	19	3112648	0.0233135	t821	1.40949	3.58011	3.42681	3.60643	3.57678	3.63652	7.7988	8.43339	8.10792	8.35551	8.12162	7.98969	0.0233135	0.718386	0.672776	0.67355	0.72616	0.752747	0.0383163	0.0225433	0.0381206	0.0268413	0.0372701	0.0352745	0.0233135	0.0406207	0.0357935	0.0379332	0.0353693	0.0325046	0.0233135	0.988019	0.718386	0.672776	0.67355	0.72616	0.752747	0.0169664	0.989607	0.992993	0.993415	0.988312	0.991424
LGALS8	208936_x_at	cg21787989	1	236681580	0.024372	t821	1.53261	3.63054	4.44089	3.49067	3.0559	3.2062	9.47267	9.36776	9.08609	9.37512	9.29695	9.51035	0.024372	0.968344	0.764825	0.977613	0.980381	0.969855	0.024372	0.0316953	0.038273	0.0349265	0.0300601	0.0236574	0.0375502	0.0373731	0.0185007	0.034043	0.0297409	0.0344364	0.024372	0.997324	0.968344	0.764825	0.977613	0.994445	0.990719	0.0144684	0.99066	0.99852	0.996051	0.980381	0.969855
SELL	204563_at	cg19853494	1	169680613	0.0162147	t821	1.59356	-1.42107	-1.56682	-1.12002	-1.15195	-1.29552	10.1625	12.8742	11.2001	12.0325	12.0927	11.843	0.0162147	0.911807	0.925315	0.886153	0.841641	0.817855	0.0456086	0.0320927	0.0453759	0.0430694	0.0439632	0.04323	0.0162147	0.0456086	0.0447663	0.0457034	0.0457734	0.0455551	0.0162147	0.00576531	0.997818	0.997241	0.997641	0.999517	0.998914	0.998053	0.911807	0.925315	0.886153	0.841641	0.817855
COMT	208818_s_at	cg15926585	22	19928445	0.0223003	t821	1.7841	4.24667	4.07069	4.32341	4.37253	4.17751	11.8216	11.7516	11.759	11.6742	11.3608	11.4063	0.0223003	0.733561	0.760175	0.599741	0.637834	0.785176	0.0223003	0.0297059	0.038965	0.0342778	0.0391421	0.0419923	0.0414383	0.0401244	0.0395231	0.0395622	0.0351736	0.0254367	0.0223003	0.994607	0.733561	0.760175	0.599741	0.637834	0.785176	0.00821188	0.996685	0.995421	0.99769	0.995701	0.994097
TXNRD2	211177_s_at	cg15926585	22	19928445	0.017541	t821	1.7841	4.24667	4.07069	4.32341	4.37253	4.17751	6.85949	7.96527	8.48217	8.32549	7.98197	7.9791	0.017541	0.733561	0.760175	0.599741	0.637834	0.785176	0.0454892	0.0379641	0.0395643	0.0315141	0.0427996	0.0424104	0.017541	0.0453306	0.0455777	0.0457116	0.0456931	0.0455839	0.017541	0.994607	0.733561	0.760175	0.599741	0.637834	0.785176	0.00821188	0.996685	0.995421	0.99769	0.995701	0.994097
EDC4	202496_at	cg06695812	16	67905614	0.015599	t821	1.94416	4.05686	3.77396	3.91503	3.97517	3.85224	8.86591	8.50864	8.64038	8.58044	8.55189	8.66905	0.015599	0.659625	0.753781	0.640371	0.694185	0.807381	0.0146537	0.0384131	0.0372948	0.0372268	0.0354084	0.0374472	0.0382504	0.0326261	0.033316	0.0367903	0.0330627	0.0347988	0.0146537	0.986944	0.659625	0.753781	0.640371	0.694185	0.807381	0.015599	0.990272	0.989576	0.992256	0.982072	0.984288
ST13	208667_s_at	cg24512644	22	41248902	0.0194686	t821	2.09645	3.97138	3.80115	4.1576	4.06541	3.94607	10.5771	10.3363	10.1137	10.2384	10.5358	10.5576	0.0194686	0.76293	0.805618	0.767842	0.863005	0.849199	0.0191906	0.0318456	0.0385778	0.0394181	0.0278545	0.0248704	0.0399329	0.0318065	0.02562	0.0304308	0.0388311	0.0367017	0.0191906	0.984366	0.76293	0.805618	0.767842	0.863005	0.849199	0.0194686	0.984613	0.991269	0.991304	0.983573	0.979164
CSNK1G2	202573_at	cg08143701	19	1957871	0.0207846	t821	2.52188	5.03299	6.21442	6.15031	5.9901	5.92727	10.1655	9.94177	10.0173	10.1161	9.92245	9.95403	0.0207846	0.980047	0.525036	0.809936	0.943071	0.940678	0.0207846	0.0314193	0.0299448	0.0276465	0.0284929	0.0300375	0.0323955	0.019967	0.0227389	0.0282334	0.0189599	0.017716	0.0207846	0.999235	0.980047	0.525036	0.809936	0.943071	0.940678	0.00995208	0.996955	0.999591	0.999624	0.999169	0.998825
BRF1	215676_at	cg26402555	14	105750534	0.024615	t911	-5.54522	-5.21935	-3.11614	-5.00599	-5.4017	-5.06041	5.10668	5.06468	5.45474	5.18607	5.08599	5.01987	0.681292	0.863094	0.024615	0.965232	0.733129	0.806897	0.0368644	0.0395931	0.024615	0.0368253	0.0383801	0.040802	0.0340739	0.0289501	0.0388826	0.0331719	0.0307377	0.029191	0.0340739	0.995866	0.995198	0.00686297	0.993992	0.999402	0.998654	0.681292	0.863094	0.998096	0.965232	0.733129	0.806897
ERG	211626_x_at	cg23340514	21	39870704	0.00403335	t911	-5.17577	-4.97282	-2.84428	-4.81874	-5.01334	-4.99531	8.03576	8.06123	5.76096	7.56401	7.84338	7.90438	0.748321	0.78198	0.00403335	0.901148	0.851127	0.688578	0.0445048	0.0390618	0.0457363	0.0450752	0.0425525	0.0396796	0.0457857	0.0456642	0.00383976	0.0458063	0.0458125	0.0457754	0.0445048	0.996875	0.996996	0.00403335	0.997427	0.999534	0.999136	0.748321	0.78198	0.998621	0.901148	0.851127	0.688578
MMP2	201069_at	cg08318842	16	55512806	0.0219564	t911	-4.95235	-4.86103	-3.53954	-4.66457	-4.51335	-4.73457	7.7648	8.64483	7.38695	7.72025	7.74467	8.62009	0.423326	0.668453	0.0219564	0.851421	0.773963	0.633721	0.0446469	0.0287998	0.0450135	0.0451803	0.0452523	0.0406866	0.0404107	0.0452215	0.0219564	0.0407464	0.0405363	0.044892	0.0404107	0.963512	0.971309	0.0127776	0.9535	0.984129	0.98429	0.423326	0.668453	0.977088	0.851421	0.773963	0.633721
POLE	216026_s_at	cg24480810	12	133239661	0.023851	t911	-4.38293	-4.13165	-2.01516	-3.37226	-3.92635	-3.77689	9.28953	9.10806	8.88558	8.96279	9.312	8.86042	0.755644	0.800405	0.023851	0.961797	0.846452	0.858114	0.0285073	0.0387076	0.041185	0.0400915	0.0308962	0.0404107	0.0411583	0.033835	0.0225906	0.0334293	0.0393439	0.0340677	0.0285073	0.994997	0.994255	0.023851	0.990781	0.999186	0.99794	0.755644	0.800405	0.99698	0.961797	0.846452	0.858114
SPARC	212667_at	cg25913233	5	151066683	0.0207331	t911	-4.15105	-4.11822	-2.90894	-3.87405	-4.00048	-3.91446	6.76386	7.65027	4.08233	6.11245	6.12503	6.59549	0.628571	0.575082	0.0207331	0.853497	0.515534	0.663815	0.0445171	0.00240642	0.0458187	0.0453285	0.0453739	0.0440908	0.0457651	0.0458372	0.000787723	0.0457322	0.0458063	0.0457981	0.0445171	0.963463	0.961828	0.0207331	0.97321	0.988019	0.980064	0.628571	0.575082	0.981001	0.853497	0.515534	0.663815
PI4KB	206138_s_at	cg25881553	1	151273636	0.0234124	t911	-3.76334	-3.91629	-2.89462	-3.615	-3.62617	-3.67536	10.4661	10.2997	10.6173	10.5341	10.3869	10.5014	0.73033	0.46249	0.0234124	0.879798	0.802356	0.666754	0.0245718	0.0299015	0.0175266	0.0341892	0.0247427	0.0275332	0.0289789	0.0235297	0.0311125	0.0283776	0.0257189	0.0294855	0.0245718	0.96614	0.97224	0.0234124	0.955277	0.985789	0.983594	0.73033	0.46249	0.98757	0.879798	0.802356	0.666754
NFATC1	210162_s_at	cg15678825	18	77266975	0.0239746	t911	-3.64318	-3.30206	-1.03656	-2.51427	-3.19171	-3.32216	8.45809	8.65673	8.40708	8.43585	8.41631	8.56382	0.717109	0.77614	0.0239746	0.978472	0.826603	0.764625	0.0347947	0.0239087	0.03574	0.0346691	0.0366605	0.0321813	0.0366379	0.0363619	0.0239746	0.0324367	0.0276897	0.0361539	0.0347947	0.997326	0.997849	0.00631723	0.998494	0.999175	0.9992	0.717109	0.77614	0.998613	0.978472	0.826603	0.764625
STK17B	217503_at	cg14462124	2	197031748	0.0137949	t911	-3.61771	-3.97879	-0.85132	-3.30822	-3.87687	-3.85545	7.79406	8.24169	7.39145	7.72683	7.82011	8.06443	0.925634	0.702985	0.0137949	0.96163	0.743601	0.701274	0.0403077	0.0146269	0.0443812	0.042155	0.0405343	0.0381186	0.0446737	0.0445233	0.0137949	0.0425998	0.0436604	0.0438993	0.0403077	0.998811	0.999655	0.00444935	0.999122	0.999931	0.999898	0.925634	0.702985	0.999566	0.96163	0.743601	0.701274
DUSP22	218845_at	cg10270150	6	297974	0.021355	t911	-3.0218	-2.48284	-0.352406	-1.16345	-1.66988	-1.94745	9.77947	10.0912	8.83619	9.5632	9.43286	9.61023	0.192345	0.920786	0.021355	0.983036	0.952793	0.911049	0.0366976	0.0229407	0.0449537	0.0408493	0.0385099	0.0356205	0.0445872	0.0449579	0.0198949	0.0440847	0.0434421	0.0443524	0.0366976	0.99705	0.997571	0.021355	0.983036	0.995794	0.997233	0.192345	0.920786	0.998885	0.987531	0.952793	0.911049
FKBP1A	214119_s_at	cg24641773	20	1374086	0.0245945	t911	-2.60852	-2.32147	-1.52019	-2.36425	-2.41179	-2.4621	10.9005	10.9414	11.2439	11.009	10.7063	10.6223	0.352203	0.708877	0.0245945	0.883538	0.723126	0.632953	0.0378014	0.0333016	0.0245945	0.0395478	0.0359129	0.0392698	0.0380424	0.0348935	0.0384543	0.0346855	0.029191	0.0277453	0.0378014	0.970541	0.95267	0.0201853	0.950017	0.986664	0.983991	0.352203	0.708877	0.984871	0.883538	0.723126	0.632953
SCARF1	206995_x_at	cg00869668	17	1549012	0.0084343	t911	-2.42034	-2.13564	0.313529	-1.76906	-2.04761	-2.03756	7.14445	6.73188	5.92264	6.90255	7.07572	7.34677	0.767579	0.858341	0.0084343	0.961276	0.875407	0.79071	0.0345373	0.0404745	0.0444883	0.0437902	0.0367861	0.035532	0.0446737	0.0444409	0.0084343	0.0435101	0.0447334	0.0449331	0.0345373	0.996943	0.997577	0.00438139	0.997688	0.99954	0.999239	0.767579	0.858341	0.998549	0.961276	0.875407	0.79071
SERPINB1	212268_at	cg12586150	6	2840792	0.00242495	t911	-0.0912646	-0.18591	3.39869	0.358736	0.732246	-0.0490231	12.9429	12.8385	10.2781	12.3453	12.0433	12.4502	0.853773	0.794355	0.00242495	0.972726	0.942389	0.740312	0.0289171	0.0387343	0.045621	0.0434936	0.0432094	0.0434668	0.0456972	0.0456066	0.00170416	0.045553	0.0456931	0.0456601	0.0289171	0.998772	0.999459	0.00242495	0.999451	0.999659	0.999727	0.853773	0.794355	0.999459	0.972726	0.942389	0.740312
RPS6KA2	204906_at	cg06702850	6	166876890	0.0224733	t911	0.459674	0.728134	2.97397	1.54623	1.14676	1.09722	8.34832	8.70203	8.03386	8.13274	8.19554	8.13709	0.853664	0.831498	0.0224733	0.976091	0.930053	0.875627	0.0361086	0.00581267	0.0419429	0.0403798	0.0386499	0.0396055	0.0381062	0.0423795	0.0224733	0.0271914	0.0327229	0.0317921	0.0361086	0.993642	0.995301	0.0182371	0.990188	0.997837	0.99706	0.853664	0.831498	0.996673	0.976091	0.930053	0.875627
TK2	204227_s_at	cg10472651	16	66555859	0.0227389	t911	1.20524	0.416316	3.00185	1.20675	1.42128	0.283903	8.3508	8.53919	8.85971	8.63729	8.27365	8.62285	0.960417	0.760369	0.0227389	0.988969	0.9807	0.477647	0.0392512	0.0382648	0.0227389	0.0396055	0.0404107	0.0372824	0.0230087	0.0307129	0.0395663	0.0342592	0.021874	0.029986	0.0230087	0.984109	0.996535	0.019794	0.9904	0.996716	0.999183	0.960417	0.760369	0.99803	0.988969	0.9807	0.477647
TLE4	214688_at	cg13598109	9	82278827	0.0200329	t911	2.36802	2.46598	-1.14178	1.14946	2.01766	2.31994	7.38103	7.34187	6.77155	7.39069	7.0746	7.30787	0.85213	0.828904	0.0200329	0.970278	0.959698	0.910322	0.0334375	0.0329289	0.041671	0.0313472	0.0369715	0.0353775	0.0404169	0.041807	0.0200329	0.0411521	0.0378838	0.0392142	0.0334375	0.85213	0.828904	0.999017	0.970278	0.959698	0.910322	0.999126	0.999241	0.00834574	0.998436	0.997373	0.998751
PPT2	209490_s_at	cg16481280	6	32120955	0.0199443	t911	2.54439	2.41454	0.00229323	2.09466	1.98363	2.39494	9.10441	8.71527	7.90607	8.31889	9.00991	9.16733	0.793663	0.809399	0.0199443	0.918012	0.975758	0.915411	0.0282149	0.0384192	0.0447643	0.0427461	0.0326179	0.0278957	0.0446181	0.0424639	0.0199443	0.041566	0.0444883	0.0449105	0.0282149	0.793663	0.809399	0.994274	0.918012	0.975758	0.915411	0.995722	0.99415	0.0182762	0.993434	0.984714	0.991028
RAC1	208640_at	cg05043952	7	6441974	0.0216186	t911	3.31572	2.90797	0.038621	3.02009	2.89848	3.04577	12.1332	12.3334	11.4694	11.824	11.9578	11.9668	0.686106	0.918498	0.0216186	0.967644	0.944459	0.916198	0.0248848	0.0219584	0.042501	0.0401553	0.0353651	0.0374884	0.0416216	0.0425195	0.0216186	0.0355587	0.0416546	0.0361724	0.0248848	0.686106	0.918498	0.999682	0.967644	0.944459	0.916198	0.999828	0.999608	0.0137558	0.99892	0.999521	0.999134
AATK	205986_at	cg20887396	17	79131943	0.0245615	t911	3.33276	3.08443	1.18608	2.70221	3.15145	2.96082	7.90431	8.29848	6.95145	8.35251	7.83055	8.18546	0.679978	0.755636	0.0245615	0.888495	0.87497	0.855095	0.0441732	0.0374637	0.0450897	0.0396096	0.0435883	0.0399205	0.0447148	0.0450897	0.0245615	0.0451226	0.044894	0.0449208	0.0441732	0.679978	0.755636	0.982801	0.888495	0.87497	0.855095	0.984397	0.98188	0.0226442	0.980756	0.983491	0.974118
MBNL1	201151_s_at	cg00085438	3	152049980	0.0213962	t911	3.46685	2.67352	0.804453	2.16947	2.72186	2.56352	9.3365	9.60612	10.9143	10.0215	9.70071	9.37544	0.170627	0.914869	0.0213962	0.955825	0.969448	0.953491	0.0452565	0.0447952	0.00627398	0.0434854	0.0445316	0.0449125	0.0404416	0.0436728	0.0453038	0.0436934	0.0422518	0.0394963	0.0404416	0.170627	0.914869	0.991737	0.955825	0.969448	0.953491	0.993819	0.984205	0.0213962	0.985101	0.976684	0.975636
EHD1	209039_x_at	cg06154903	11	64642558	0.0239478	t911	3.57583	3.57427	1.50024	3.37793	3.55623	3.38399	10.0298	9.93218	9.78953	9.95181	10.1504	10.2519	0.870215	0.732466	0.0239478	0.855157	0.906374	0.915953	0.025931	0.0344837	0.037995	0.0375007	0.0275415	0.0216927	0.0366811	0.0337835	0.0212726	0.0335467	0.038584	0.0383863	0.025931	0.870215	0.732466	0.998611	0.855157	0.906374	0.915953	0.997289	0.999064	0.0239478	0.998531	0.997563	0.996628
CLASP2	212309_at	cg08274518	3	33758023	0.00826954	t911	3.65607	3.69198	1.30778	3.72523	3.67153	3.73001	8.13433	8.05888	9.16754	8.378	8.38517	8.40669	0.765595	0.864377	0.00826954	0.919223	0.930951	0.880393	0.0450073	0.0441382	0.00441228	0.0449846	0.0428243	0.0431723	0.0410553	0.0406475	0.0450794	0.0421159	0.0422724	0.0433268	0.0410553	0.765595	0.864377	0.995577	0.919223	0.930951	0.880393	0.996152	0.997153	0.00826954	0.998216	0.997215	0.996053
CDK2	204252_at	cg20305051	12	56365978	0.023365	t911	3.65972	3.42617	1.39847	2.80718	3.37249	3.40583	9.36694	9.52815	9.75487	9.60486	9.63124	9.68709	0.661783	0.875201	0.023365	0.89588	0.889955	0.87046	0.0391977	0.0369159	0.023365	0.0349986	0.0349327	0.0337114	0.0212026	0.0279472	0.0387179	0.0316994	0.0291602	0.0329042	0.0212026	0.661783	0.875201	0.986215	0.89588	0.889955	0.87046	0.989893	0.98784	0.0214168	0.986792	0.986792	0.985888
LRMP	35974_at	cg04009342	12	25204113	0.0115914	t911	3.76015	3.51623	0.598261	3.02348	3.43824	3.40708	9.46851	9.69824	10.8314	9.84177	9.33	9.2678	0.40391	0.82885	0.0115914	0.950211	0.910335	0.914667	0.0444327	0.044548	0.00949901	0.0446201	0.0450526	0.0454418	0.0372722	0.0384337	0.0451411	0.0416484	0.0384625	0.021182	0.0372722	0.40391	0.82885	0.998516	0.950211	0.910335	0.914667	0.998967	0.99872	0.0115914	0.997707	0.997769	0.997474
TUBGCP2	202476_s_at	cg17618808	10	135118810	0.0211038	t911	3.82534	3.71932	1.05194	2.53714	3.71841	3.80866	7.93784	8.21609	8.80441	7.96783	8.05685	8.053	0.828856	0.784583	0.0211038	0.963162	0.879299	0.879312	0.0430488	0.0430714	0.020766	0.0431147	0.0429561	0.0426822	0.0387858	0.0380218	0.043228	0.0391215	0.0412344	0.039764	0.0387858	0.828856	0.784583	0.997025	0.963162	0.879299	0.879312	0.997635	0.997454	0.0211038	0.995668	0.996615	0.99711
OSBP	201800_s_at	cg07739826	11	59378927	0.0200432	t911	4.00959	3.98568	1.78663	3.3699	3.76733	3.77376	9.43099	9.52026	9.33933	9.43864	9.47144	9.55357	0.802024	0.679939	0.0200432	0.915913	0.894702	0.87461	0.025204	0.0176378	0.0283426	0.0229881	0.0198002	0.0167893	0.0270884	0.0266127	0.0185954	0.0206404	0.0236451	0.0234741	0.025204	0.802024	0.679939	0.992048	0.915913	0.894702	0.87461	0.994053	0.996113	0.0200432	0.992682	0.991761	0.992408
MCM7	210983_s_at	cg16236270	7	99697319	0.0157864	t911	4.96682	5.07472	2.34451	4.51271	4.85112	4.67263	10.3478	10.449	10.9314	10.7137	10.4316	10.4072	0.852305	0.890575	0.0157864	0.93903	0.948312	0.949585	0.0402398	0.0396837	0.0152242	0.0405384	0.0400112	0.0414219	0.0245574	0.0259042	0.0403365	0.0366111	0.031996	0.0242279	0.0245574	0.852305	0.890575	0.999402	0.93903	0.948312	0.949585	0.999284	0.999715	0.0157864	0.998971	0.998887	0.997964
SYNJ2	216182_at	cg15955499	6	158509770	0.0220346	t911	4.99341	4.88392	2.23432	4.30686	4.72668	4.75836	4.69401	4.95609	5.24736	4.84781	4.96956	5.03238	0.76833	0.681372	0.0220346	0.939856	0.86582	0.844662	0.038549	0.0326797	0.0220346	0.0369447	0.039035	0.0380588	0.0275868	0.0363392	0.0388682	0.0350624	0.038271	0.0375172	0.0275868	0.76833	0.681372	0.995406	0.939856	0.86582	0.844662	0.996348	0.996898	0.0158028	0.996177	0.99499	0.996218
Note: Red shaded boxes: Hypermethylation; High Expresison ; Blue shaded boxes: Hypomethylation; Low Expression
[truncated: 6 more columns]

## Sheet: Supplementary Table5.FLT3-ITD
Table S5. Top 100 Methyaltion signatures differentialtign FLT3-ITD with noj FLT3-ITD cases.
IlmnID	UCSC_RefGene_Name	Distance_closest_TSS	Closest_TSS_gene_name	Closest_TSS_Transcript	Pval	PC06q
cg08811815	GPR97	-5668	CCDC135	AX747872	7.36172e-15	2.36327e-09
cg14553895	PIK3CA	32860	PIK3CA	NM_006218	1.35953e-13	2.18219e-08
cg09479286	NOSTRIN	292	NOSTRIN	NM_001039724	3.71993e-13	3.98059e-08
cg25919221	CA6	759	CA6	NM_001215	2.40571e-12	1.8416e-07
cg18765405		28729	AX747819	AX747819	2.93717e-12	1.88579e-07
cg21333674		254811	LOC100500773	NR_036611	3.44201e-12	1.89149e-07
cg06968912	PTRF	1630	PTRF	AK298072	4.71368e-12	1.93071e-07
cg13800005		-19795	LOC646999	NR_024390	4.71368e-12	1.93071e-07
cg17783244	PATZ1	3700	PATZ1	NM_032051	5.50848e-12	1.96482e-07
cg27496296	BAHCC1	-1958	MIR4740	NR_039894	8.10011e-12	2.43001e-07
cg19787694	PRTN3	2777	PRTN3	FN647680	8.41596e-12	2.45609e-07
cg11363229	TM4SF19	-29	TM4SF19	AK310209	9.08356e-12	2.60031e-07
cg08446038	ITGA2	42494	ITGA2	NM_002203	1.42949e-11	3.52998e-07
cg09596722		45938	BC069004	BC069004	1.65988e-11	3.80611e-07
cg12126344		-19495	TNFRSF1B	AY148473	1.92576e-11	4.1214e-07
cg03926640	BAIAP2	22430	BAIAP2	BC032559	2.07362e-11	4.16048e-07
cg13458803	CD80	-142	CD80	AY197777	2.40276e-11	4.53729e-07
cg02386219	BAIAP2	21593	BAIAP2	BC032559	2.58564e-11	4.61136e-07
cg27477250	C19orf43	3794	C19orf43	NM_024038	2.99235e-11	5.05583e-07
cg27416337	CNOT10	1702	CNOT10	AK027026	3.33706e-11	5.1584e-07
cg06119452	THBS2	32475	THBS2	NM_003247	3.71979e-11	5.35634e-07
cg07581849		2875	CHIT1	AK131093	3.71979e-11	5.35634e-07
cg16274678	TPM3;NUP210L	-360	NUP210L	NM_207308	3.85649e-11	5.42787e-07
cg22523743	ZNF718;ZNF595	-111	ZNF595	AK301848	3.85649e-11	5.42787e-07
cg03899643		-81402	LRRC8D	NM_001134479	4.45321e-11	5.7183e-07
cg07340241	CDR2	27887	CDR2	NM_001802	4.958e-11	6.12163e-07
cg03334072	GIMAP5	1344	GIMAP5	NM_018384	5.51757e-11	6.56022e-07
cg03526142	SLFN12L	-19	SLFN12L	AK172761	8.42586e-11	9.65911e-07
cg01681525	BAHCC1	-163	MIR4740	NR_039894	8.72571e-11	9.66029e-07
cg21443659		10227	hCG_1816075	BC090895	9.35648e-11	1.00121e-06
cg18770579	C19orf76;PRMT1	233	PRMT1	AK301038	1.00309e-10	1.03876e-06
cg05688348	ZNF718;ZNF595	-80	ZNF595	AK301848	1.03855e-10	1.04186e-06
cg09704116	LOC404266	673	HOXB3	AK315102	1.19277e-10	1.16032e-06
cg27095222		-19920	CTSC	NM_001114173	1.23464e-10	1.16572e-06
cg10714509		-12986	LOC100506795	NR_038426	1.36888e-10	1.25554e-06
cg11741335	EEPD1	49484	EEPD1	NM_030636	1.51709e-10	1.34881e-06
cg09001527	COL23A1	74700	COL23A1	CCDS4436	1.68065e-10	1.35283e-06
cg09214398	DNAJA4	48	DNAJA4	NM_018602	1.68065e-10	1.35283e-06
cg25729060	MPRIP	12566	MPRIP	AB362572	1.68065e-10	1.35283e-06
cg16586538	PPP1R10	15915	PPP1R10	BC150310	1.68065e-10	1.35283e-06
cg24437104	SNAP47	-28682	JMJD4	NM_023007	1.79897e-10	1.40855e-06
cg11737172	KBTBD11	1009	KBTBD11	NM_014867	1.86108e-10	1.4225e-06
cg24146349	INTS1	1249	INTS1	AX748318	1.92526e-10	1.43733e-06
cg01793368	PLCB3	3911	PLCB3	NM_000932	2.1308e-10	1.5135e-06
cg15085883		-122833	MDM1	NM_001205028	2.1308e-10	1.5135e-06
cg20427486	DPP4	80859	DPP4	AY429533	2.20388e-10	1.52007e-06
cg15082473	RASA3	82	RASA3	AK308880	2.27936e-10	1.52442e-06
cg17322000	TOP1MT	-478	TOP1MT	AK303237	2.27936e-10	1.52442e-06
cg08867707	KBTBD11	1072	KBTBD11	NM_014867	2.35732e-10	1.53802e-06
cg05591701	PPP1R10	15809	PPP1R10	BC150310	2.35732e-10	1.53802e-06
cg11239575	ITGAE	-1228	ITGAE	NM_002208	2.521e-10	1.57334e-06
cg11020638	STAT5A	2531	STAT5A	AK310713	2.60688e-10	1.58685e-06
cg21658670	BCKDHA	1789	B3GNT8	CCDS12582	2.69557e-10	1.60935e-06
cg16506970	KIAA0232	24651	KIAA0232	NM_001100590	2.69557e-10	1.60935e-06
cg09636313		-26521	CBFA2T3	EU446890	2.69557e-10	1.60935e-06
cg06957310	ADAP2	-14085	RNF135	AK226030	2.97935e-10	1.648e-06
cg19757176	TPM3;NUP210L	-449	NUP210L	NM_207308	2.97935e-10	1.648e-06
cg13783238	SMC4;MIR15B;MIR16-2	-554	MIR15B	NR_029663	3.08017e-10	1.67796e-06
cg22730004	SPTA1	-212	SPTA1	NM_003126	3.08017e-10	1.67796e-06
cg24839529		-13107	MLF1IP	NM_024629	3.08017e-10	1.67796e-06
cg00476608	ATN1	1785	ATN1	U23851	3.29171e-10	1.70437e-06
cg20790648		28493	SUCNR1	NM_033050	3.29171e-10	1.70437e-06
cg01373896	KLF16	-6272	REXO1	NM_020695	3.75741e-10	1.8847e-06
cg01395047	TLR9	-170	TLR9	NM_017442	3.75741e-10	1.8847e-06
cg01419914	BAHCC1	-113	MIR4740	NR_039894	3.88337e-10	1.88886e-06
cg17527766	CRYBG3	-223	CRYBG3	CR749313	3.88337e-10	1.88886e-06
cg24422489	FCGR2A	-228	FCGR2A	AK298657	4.01337e-10	1.92295e-06
cg18513344	MUC4	7546	MUC4	AK307054	4.28603e-10	1.96558e-06
cg27443779	PDE3B;PSMA1	387	PSMA1	NM_148976	4.28603e-10	1.96558e-06
cg08930413	PRKAG2	-26090	LOC100505483	NR_038926	4.28603e-10	1.96558e-06
cg26876834	SNHG9;SNORA64;SNORA10;RPS2	-466	SNORA64	NR_002326	4.42894e-10	2.00251e-06
cg04158018	NFE2	-1419	NFE2	AK313207	4.72861e-10	2.10831e-06
cg16639691	FLT3	-34453	PRHOXNB	NM_001105577	5.0477e-10	2.1191e-06
cg19465320	STAT5B	1534	STAT5B	BC020868	5.0477e-10	2.1191e-06
cg22496559	TM4SF19	-27	TM4SF19	AK310209	5.0477e-10	2.1191e-06
cg01419539	ZNF595;ZNF718	-216	ZNF595	AK301848	5.0477e-10	2.1191e-06
cg05235540	PPP1R10	2846	PPP1R10	BC150310	5.21489e-10	2.13213e-06
cg06307913	PRDM8	138	PRDM8	NM_001099403	5.21489e-10	2.13213e-06
cg06806891		-28150	C3orf27	NM_007354	5.21489e-10	2.13213e-06
cg02458885	PRDM8	593	PRDM8	NM_001099403	5.3874e-10	2.16184e-06
cg08005122		131295	5S_rRNA	.	5.56537e-10	2.20568e-06
cg10664971	ANXA11	15502	ANXA11	AK300509	6.1338e-10	2.40132e-06
cg06350097	FCGR2A	-234	FCGR2A	AK298657	6.54327e-10	2.52253e-06
cg16734795	GPR77	-1183	GPR77	NM_018485	6.75772e-10	2.53076e-06
cg18402166	LOC146880	-162	LOC146880	NR_026899	6.75772e-10	2.53076e-06
cg11954355	MIR298;MIR296	-476	MIR298	NR_030580	6.75772e-10	2.53076e-06
cg07457375	COL11A2	-5338	COL11A2	AK130938	6.97891e-10	2.54589e-06
cg00218409		81616	SEMA4F	AB021292	6.97891e-10	2.54589e-06
cg01908551	METRNL	-1391	METRNL	NM_001004431	7.44231e-10	2.68443e-06
cg17407908	AGER;PBX2	-1016	AGER	EU826616	7.68495e-10	2.71103e-06
cg07745707	ZNF469	2598	ZNF469	NM_001127464	7.68495e-10	2.71103e-06
cg09305224	C9orf139;FUT7	47	FUT7	NM_004479	8.45926e-10	2.88894e-06
cg22549086	PRKCE	-118024	EPAS1	NM_001430	8.45926e-10	2.88894e-06
cg00634542	SLC11A1	3231	SLC11A1	AK307954	8.45926e-10	2.88894e-06
cg10472711	HEATR2	-5850	HEATR2	BC072425	8.73361e-10	2.92049e-06
cg13605674	TM4SF19	-37	TM4SF19	AK310209	8.73361e-10	2.92049e-06
cg08287334	KLF16	-6181	REXO1	NM_020695	9.01648e-10	2.95852e-06
cg22907103	CYBASC3	15	CYBASC3	AK310167	9.30813e-10	2.984e-06
cg00008629	ROD1	1645	PTBP3	NM_001244898	9.30813e-10	2.984e-06
cg02739870	SLC12A7	-1148	SLC12A7	NM_006598	9.30813e-10	2.984e-06
